# Supplementary material for: Atp13a5 Marker Reveals Pericyte Specification in the Mouse Central Nervous System
Source: J Neurosci. 2024 Sep 11;44(43):e0727242024. doi: 10.1523/JNEUROSCI.0727-24.2024 (PMC11502228; doi:10.1523/JNEUROSCI.0727-24.2024)
Supplement: Table 1-2 — All annotated genes from the single cell transcriptomic dataset. The table contains all the 6596 annotated genes, with their relative enrichment in different brain cell types indicated in column G. The top cell type specific gene markers were used for plotting heatmap in Fig 1B. Download Table 1-2, CSV file. [file jneuro-44-e0727242024-s007.csv]

	p_val	avg_logFC	pct.1	pct.2	p_val_adj	cell type	gene
Vtn	0	3.376060275	1	0.271	0	pericyte	Vtn
Atp13a5	0	3.221991957	0.999	0.191	0	pericyte	Atp13a5
Kcnj8	0	2.878649731	0.983	0.155	0	pericyte	Kcnj8
Abcc9	0	2.641889441	0.97	0.144	0	pericyte	Abcc9
Atp1a2	0	2.571853065	1	0.305	0	pericyte	Atp1a2
Sod3	0	2.562263121	0.991	0.221	0	pericyte	Sod3
P2ry14	0	2.425118137	0.972	0.159	0	pericyte	P2ry14
Pdgfrb	0	2.358069909	1	0.23	0	pericyte	Pdgfrb
Slc6a20a	0	2.319971126	0.993	0.127	0	pericyte	Slc6a20a
Art3	0	2.290781502	0.909	0.12	0	pericyte	Art3
Plxdc2	0	2.24139855	0.964	0.202	0	pericyte	Plxdc2
S1pr3	0	2.119053008	0.946	0.184	0	pericyte	S1pr3
Slc30a10	0	2.046886868	0.829	0.111	0	pericyte	Slc30a10
Slc19a1	0	2.039603769	0.976	0.181	0	pericyte	Slc19a1
Higd1b	0	2.035384209	0.99	0.159	0	pericyte	Higd1b
Pde8b	0	1.988934097	0.935	0.132	0	pericyte	Pde8b
Pla1a	0	1.966847505	0.872	0.09	0	pericyte	Pla1a
Ggt1	0	1.948150216	0.816	0.083	0	pericyte	Ggt1
Nbl1	0	1.94037603	0.985	0.232	0	pericyte	Nbl1
Rgs4	0	1.900467214	0.987	0.187	0	pericyte	Rgs4
Rgs5	0	1.891900803	1	0.225	0	pericyte	Rgs5
Cspg4	0	1.850568686	1	0.341	0	pericyte	Cspg4
Plxdc1	0	1.848892911	0.819	0.086	0	pericyte	Plxdc1
Ggt5	0	1.845623471	0.873	0.14	0	pericyte	Ggt5
Enpep	0	1.806241474	0.883	0.131	0	pericyte	Enpep
Atp1b2	0	1.805722258	0.996	0.242	0	pericyte	Atp1b2
Colec12	0	1.801494929	0.908	0.167	0	pericyte	Colec12
Ecm2	0	1.75168986	0.907	0.237	0	pericyte	Ecm2
Gper1	0	1.743465277	0.92	0.2	0	pericyte	Gper1
Snx33	0	1.721162351	0.99	0.352	0	pericyte	Snx33
Atp2a3	0	1.719781252	0.925	0.225	0	pericyte	Atp2a3
Gucy1b3	0	1.700433484	0.948	0.169	0	pericyte	Gucy1b3
Uchl1	0	1.665081905	0.793	0.106	0	pericyte	Uchl1
Cald1	0	1.652648275	0.997	0.432	0	pericyte	Cald1
Ifi30	0	1.651202898	0.774	0.108	0	pericyte	Ifi30
Ptn	0	1.645203144	0.998	0.783	0	pericyte	Ptn
Cd248	0	1.637094724	0.89	0.144	0	pericyte	Cd248
Lhfp	0	1.616993589	0.91	0.206	0	pericyte	Lhfp
Dtx3	0	1.610406864	0.973	0.388	0	pericyte	Dtx3
Ndufa4l2	0	1.604468866	0.983	0.155	0	pericyte	Ndufa4l2
Trpc3	0	1.595627408	0.806	0.098	0	pericyte	Trpc3
Mfge8	0	1.530852344	0.996	0.497	0	pericyte	Mfge8
Tbxa2r	0	1.5175077	0.802	0.15	0	pericyte	Tbxa2r
Lama2	0	1.51176863	0.89	0.176	0	pericyte	Lama2
Gprc5c	0	1.500985189	0.861	0.187	0	pericyte	Gprc5c
Bgn	0	1.477525666	0.948	0.235	0	pericyte	Bgn
Dmd	0	1.471241623	0.93	0.257	0	pericyte	Dmd
Axl	0	1.447475512	0.972	0.213	0	pericyte	Axl
Heyl	0	1.445808926	0.852	0.156	0	pericyte	Heyl
Adap2	0	1.433570075	0.948	0.151	0	pericyte	Adap2
Ifitm1	0	1.396388684	0.871	0.207	0	pericyte	Ifitm1
Notch3	0	1.394604321	0.963	0.192	0	pericyte	Notch3
Arhgap42	0	1.368262058	0.793	0.11	0	pericyte	Arhgap42
Cox4i2	0	1.353408477	0.934	0.143	0	pericyte	Cox4i2
4-Sep	0	1.309303876	0.997	0.455	0	pericyte	4-Sep
Anpep	0	1.302224119	0.828	0.1	0	pericyte	Anpep
Lrp1	0	1.252684847	0.933	0.229	0	pericyte	Lrp1
Cd63	0	1.220060247	0.962	0.261	0	pericyte	Cd63
Mir143hg	0	1.149926033	0.856	0.136	0	pericyte	Mir143hg
Rarres2	0	1.101406461	0.884	0.151	0	pericyte	Rarres2
AW549542	0	1.053507821	0.901	0.128	0	pericyte	AW549542
Myl9	0	0.850112991	1	0.236	0	pericyte	Myl9
Hspa2	3.10E-302	1.540991487	0.801	0.17	5.71E-298	pericyte	Hspa2
Il34	2.48E-294	1.477656369	0.788	0.146	4.58E-290	pericyte	Il34
Pald1	2.95E-294	1.531047923	0.889	0.275	5.44E-290	pericyte	Pald1
Pde4c	3.41E-293	1.311794736	0.673	0.068	6.28E-289	pericyte	Pde4c
Efhd2	1.69E-285	1.330734658	0.807	0.172	3.11E-281	pericyte	Efhd2
Gpc3	1.39E-282	1.499937785	0.724	0.109	2.57E-278	pericyte	Gpc3
Egflam	4.44E-281	1.618999387	0.829	0.227	8.18E-277	pericyte	Egflam
Coro1b	1.28E-280	1.615421667	0.933	0.517	2.36E-276	pericyte	Coro1b
Arhgef17	3.88E-280	1.247306342	0.803	0.155	7.16E-276	pericyte	Arhgef17
Pcdh18	6.75E-279	1.477022694	0.758	0.135	1.24E-274	pericyte	Pcdh18
Slc16a12	4.66E-275	1.404115977	0.661	0.076	8.59E-271	pericyte	Slc16a12
Sdc2	3.78E-272	1.436202223	0.819	0.183	6.97E-268	pericyte	Sdc2
Slc38a11	2.02E-269	1.220881537	0.776	0.134	3.73E-265	pericyte	Slc38a11
Pitpnc1	2.47E-269	1.4626993	0.966	0.523	4.55E-265	pericyte	Pitpnc1
Lin7a	2.99E-266	1.337580407	0.639	0.068	5.52E-262	pericyte	Lin7a
Gpx8	2.10E-263	1.35099215	0.683	0.107	3.87E-259	pericyte	Gpx8
Pth1r	1.00E-262	1.465150235	0.694	0.123	1.85E-258	pericyte	Pth1r
Lamc1	1.27E-262	1.449574778	0.905	0.386	2.35E-258	pericyte	Lamc1
Perp	6.58E-262	1.290104938	0.784	0.151	1.21E-257	pericyte	Perp
Sema6d	9.50E-260	1.494962373	0.897	0.347	1.75E-255	pericyte	Sema6d
Zic1	4.20E-259	0.514147968	0.72	0.131	7.74E-255	pericyte	Zic1
Myo1b	9.49E-258	1.346036174	0.964	0.497	1.75E-253	pericyte	Myo1b
Imp3	1.11E-257	0.9081018	1	0.964	2.04E-253	pericyte	Imp3
Oaf	3.91E-248	1.223214452	0.607	0.072	7.20E-244	pericyte	Oaf
Igfbp7	1.51E-245	0.766623587	1	0.926	2.78E-241	pericyte	Igfbp7
Odf3l1	9.33E-244	1.169783158	0.765	0.167	1.72E-239	pericyte	Odf3l1
Angptl2	1.41E-241	1.590334259	0.666	0.115	2.60E-237	pericyte	Angptl2
G0s2	1.46E-240	1.019904341	0.618	0.082	2.69E-236	pericyte	G0s2
Gucy1a3	2.68E-239	1.185187371	0.786	0.163	4.94E-235	pericyte	Gucy1a3
Itm2b	1.28E-238	0.642771236	1	0.999	2.35E-234	pericyte	Itm2b
Dock6	9.25E-237	1.166111765	0.989	0.779	1.70E-232	pericyte	Dock6
Sdc3	2.78E-236	1.331619349	0.913	0.478	5.13E-232	pericyte	Sdc3
Malat1	2.78E-233	0.621262503	1	1	5.13E-229	pericyte	Malat1
7-Sep	1.72E-232	1.156708608	0.983	0.785	3.17E-228	pericyte	7-Sep
Ptpn9	6.90E-232	1.235671347	0.956	0.581	1.27E-227	pericyte	Ptpn9
Grm3	8.73E-232	1.2417902	0.684	0.121	1.61E-227	pericyte	Grm3
Ano1	2.07E-229	1.010851353	0.757	0.154	3.81E-225	pericyte	Ano1
Gng2	1.59E-227	1.273545259	0.575	0.069	2.94E-223	pericyte	Gng2
Chn1	2.72E-225	1.361243292	0.64	0.111	5.01E-221	pericyte	Chn1
Laptm4a	1.62E-224	0.924825898	0.994	0.926	2.98E-220	pericyte	Laptm4a
Gja4	4.85E-220	1.163239079	0.836	0.26	8.94E-216	pericyte	Gja4
Nodal	6.21E-218	1.336015512	0.48	0.028	1.14E-213	pericyte	Nodal
Tbx2	6.64E-218	0.725010443	0.738	0.156	1.22E-213	pericyte	Tbx2
5033404E19Rik	2.38E-217	0.995080515	0.491	0.032	4.40E-213	pericyte	5033404E19Rik
Nid1	4.70E-213	1.334738466	0.813	0.287	8.67E-209	pericyte	Nid1
Vstm4	1.70E-212	1.318717097	0.629	0.11	3.13E-208	pericyte	Vstm4
Cd81	3.25E-207	0.812215414	0.999	0.947	5.99E-203	pericyte	Cd81
Ntn1	3.70E-206	1.202387803	0.627	0.126	6.83E-202	pericyte	Ntn1
Pid1	7.80E-206	1.116751031	0.598	0.094	1.44E-201	pericyte	Pid1
Slco3a1	5.14E-205	1.190179508	0.657	0.145	9.48E-201	pericyte	Slco3a1
Sgip1	9.12E-205	0.695466185	0.598	0.095	1.68E-200	pericyte	Sgip1
Phlda1	1.14E-203	0.647097579	0.788	0.267	2.09E-199	pericyte	Phlda1
Limd1	2.20E-202	1.320092164	0.765	0.241	4.06E-198	pericyte	Limd1
Ednra	1.03E-201	1.148022269	0.659	0.132	1.90E-197	pericyte	Ednra
Inpp4b	9.82E-201	0.951289182	0.617	0.102	1.81E-196	pericyte	Inpp4b
Lamc3	3.05E-197	0.983912824	0.654	0.137	5.63E-193	pericyte	Lamc3
Marcks	3.49E-196	0.98175136	0.712	0.195	6.43E-192	pericyte	Marcks
Ddit4l	6.54E-196	1.350781549	0.633	0.137	1.21E-191	pericyte	Ddit4l
Ace2	7.96E-196	1.478199096	0.551	0.079	1.47E-191	pericyte	Ace2
Mrc2	1.39E-195	0.937430029	0.56	0.084	2.57E-191	pericyte	Mrc2
Gm14005	1.69E-195	0.637621747	0.589	0.105	3.12E-191	pericyte	Gm14005
Pdzd2	1.47E-194	1.190352255	0.859	0.403	2.71E-190	pericyte	Pdzd2
Eva1b	2.80E-193	0.943103266	0.84	0.431	5.17E-189	pericyte	Eva1b
Rgma	1.90E-192	0.526403366	0.623	0.134	3.49E-188	pericyte	Rgma
Mcam	3.69E-192	0.821342336	0.835	0.249	6.80E-188	pericyte	Mcam
Spry2	3.81E-190	0.704031461	0.711	0.216	7.02E-186	pericyte	Spry2
Klhl23	2.63E-187	1.269780614	0.6	0.118	4.85E-183	pericyte	Klhl23
Dennd2a	2.53E-185	0.591669452	0.559	0.097	4.66E-181	pericyte	Dennd2a
Plce1	5.99E-183	0.918250058	0.617	0.122	1.10E-178	pericyte	Plce1
Rem1	4.66E-182	0.690281793	0.483	0.054	8.59E-178	pericyte	Rem1
Nxph4	2.40E-181	0.721405237	0.402	0.02	4.42E-177	pericyte	Nxph4
Tmem45a	4.98E-177	1.293608364	0.519	0.083	9.19E-173	pericyte	Tmem45a
Cped1	7.86E-175	0.998404951	0.628	0.142	1.45E-170	pericyte	Cped1
Kcne4	4.56E-173	1.254910548	0.566	0.11	8.41E-169	pericyte	Kcne4
Hic1	1.89E-171	0.868640068	0.599	0.143	3.49E-167	pericyte	Hic1
Mylk	1.36E-165	0.296439237	0.845	0.266	2.50E-161	pericyte	Mylk
Ankrd50	4.98E-165	1.091416201	0.63	0.173	9.17E-161	pericyte	Ankrd50
Btbd3	2.74E-164	1.004216281	0.821	0.369	5.04E-160	pericyte	Btbd3
Slc12a2	2.78E-163	1.038574939	0.704	0.227	5.13E-159	pericyte	Slc12a2
Igf2	5.22E-163	0.79115254	0.471	0.069	9.62E-159	pericyte	Igf2
Tmem86a	1.59E-159	1.177603852	0.536	0.118	2.92E-155	pericyte	Tmem86a
Aldoa	3.59E-159	0.751821002	0.98	0.885	6.61E-155	pericyte	Aldoa
Wls	5.60E-159	1.185325753	0.884	0.501	1.03E-154	pericyte	Wls
Tnfaip1	2.56E-158	1.052769707	0.907	0.573	4.73E-154	pericyte	Tnfaip1
Mmp14	5.73E-158	1.077759543	0.542	0.116	1.06E-153	pericyte	Mmp14
Arhgdib	5.29E-157	1.086774769	0.794	0.378	9.76E-153	pericyte	Arhgdib
Pcolce	7.13E-156	0.813094968	0.623	0.159	1.32E-151	pericyte	Pcolce
Csk	2.89E-155	0.953231356	0.634	0.201	5.32E-151	pericyte	Csk
Grm7	9.84E-155	0.939510427	0.455	0.067	1.81E-150	pericyte	Grm7
Lgals1	1.89E-154	0.602638364	0.714	0.208	3.48E-150	pericyte	Lgals1
Sfrp2	2.99E-154	1.016312901	0.378	0.03	5.51E-150	pericyte	Sfrp2
Dpysl2	1.25E-153	0.836507982	1	0.984	2.30E-149	pericyte	Dpysl2
Vcl	2.05E-153	0.971475739	0.886	0.483	3.78E-149	pericyte	Vcl
Plcl1	6.41E-153	0.846398217	0.666	0.196	1.18E-148	pericyte	Plcl1
Serinc3	1.66E-152	0.629866655	0.998	0.984	3.05E-148	pericyte	Serinc3
Slc6a13	4.76E-152	1.029221699	0.418	0.05	8.77E-148	pericyte	Slc6a13
11-Sep	1.33E-150	0.98027138	0.879	0.473	2.45E-146	pericyte	11-Sep
Adora2a	1.91E-150	0.844398794	0.452	0.069	3.52E-146	pericyte	Adora2a
Nr2f2	5.13E-150	0.777798893	0.766	0.279	9.45E-146	pericyte	Nr2f2
Naalad2	9.30E-149	1.14553491	0.502	0.098	1.71E-144	pericyte	Naalad2
Phldb2	1.05E-147	0.957831005	0.853	0.412	1.94E-143	pericyte	Phldb2
Aspn	2.99E-147	1.024770774	0.562	0.122	5.52E-143	pericyte	Aspn
Itga7	3.23E-147	0.757260239	0.595	0.14	5.95E-143	pericyte	Itga7
Fstl1	9.17E-147	0.915558101	0.671	0.212	1.69E-142	pericyte	Fstl1
Plat	5.25E-146	1.042401752	0.891	0.599	9.68E-142	pericyte	Plat
Rab3a	1.14E-145	1.004818671	0.666	0.25	2.11E-141	pericyte	Rab3a
Casq2	9.24E-145	1.129086477	0.509	0.096	1.70E-140	pericyte	Casq2
Gucy1a2	1.71E-144	0.80139886	0.544	0.121	3.15E-140	pericyte	Gucy1a2
Ptk7	5.31E-144	0.76453927	0.388	0.042	9.79E-140	pericyte	Ptk7
Tnxb	1.95E-143	0.744945052	0.44	0.066	3.60E-139	pericyte	Tnxb
Ctdspl	2.46E-143	0.874544389	0.552	0.137	4.54E-139	pericyte	Ctdspl
Cst3	3.11E-143	0.492881588	0.997	0.977	5.73E-139	pericyte	Cst3
Map1lc3a	1.47E-142	0.770698107	0.941	0.768	2.71E-138	pericyte	Map1lc3a
Vasn	1.70E-141	0.989849631	0.544	0.131	3.13E-137	pericyte	Vasn
Nupr1	2.43E-140	0.598473266	0.513	0.11	4.47E-136	pericyte	Nupr1
Tbc1d1	3.03E-140	0.97272553	0.746	0.316	5.58E-136	pericyte	Tbc1d1
Kctd1	7.36E-140	0.752609538	0.426	0.066	1.36E-135	pericyte	Kctd1
Itga1	3.14E-139	0.991295571	0.94	0.712	5.79E-135	pericyte	Itga1
Pik3cd	9.89E-139	0.779198875	0.434	0.068	1.82E-134	pericyte	Pik3cd
Gjc1	1.11E-136	1.141979673	0.75	0.349	2.05E-132	pericyte	Gjc1
Tenc1	2.90E-132	0.839221823	0.935	0.694	5.35E-128	pericyte	Tenc1
Nr1h3	5.23E-132	0.978284476	0.448	0.087	9.64E-128	pericyte	Nr1h3
Cacna1c	2.62E-131	0.793794139	0.544	0.141	4.83E-127	pericyte	Cacna1c
Lrrc16a	1.19E-129	0.72902395	0.496	0.133	2.19E-125	pericyte	Lrrc16a
Slc7a2	2.17E-129	1.024892492	0.517	0.132	3.99E-125	pericyte	Slc7a2
Rrad	2.10E-128	0.667575518	0.471	0.097	3.87E-124	pericyte	Rrad
Slc1a5	1.60E-127	0.995270552	0.506	0.124	2.94E-123	pericyte	Slc1a5
Trpc4	1.94E-127	0.805788021	0.326	0.026	3.58E-123	pericyte	Trpc4
Ephx1	3.13E-125	0.92686112	0.866	0.571	5.78E-121	pericyte	Ephx1
Cys1	2.43E-122	0.375112258	0.444	0.09	4.47E-118	pericyte	Cys1
Gpc6	1.17E-121	0.860927296	0.44	0.089	2.16E-117	pericyte	Gpc6
Plekhg3	3.80E-121	0.701136912	0.574	0.176	7.00E-117	pericyte	Plekhg3
Mmp15	3.15E-120	0.628368273	0.44	0.097	5.80E-116	pericyte	Mmp15
Ptprk	1.29E-119	0.900796923	0.739	0.349	2.38E-115	pericyte	Ptprk
Plxnb2	1.38E-119	0.938527405	0.526	0.151	2.55E-115	pericyte	Plxnb2
Ptk2	1.60E-119	0.963737463	0.828	0.55	2.96E-115	pericyte	Ptk2
Hspa12a	1.97E-119	0.949708928	0.432	0.088	3.63E-115	pericyte	Hspa12a
C1qtnf2	2.53E-119	0.673792979	0.412	0.077	4.66E-115	pericyte	C1qtnf2
Lamb1	4.58E-118	0.751454568	0.416	0.077	8.45E-114	pericyte	Lamb1
Cdh2	1.05E-117	0.78549423	0.471	0.114	1.93E-113	pericyte	Cdh2
Dlc1	1.42E-117	1.135995197	0.877	0.691	2.62E-113	pericyte	Dlc1
Tagln3	2.24E-116	0.710030712	0.304	0.026	4.13E-112	pericyte	Tagln3
Itgb5	8.16E-116	0.758968734	0.497	0.13	1.50E-111	pericyte	Itgb5
Tmem134	1.35E-115	0.859481472	0.77	0.457	2.48E-111	pericyte	Tmem134
Slc5a5	2.44E-115	0.72711778	0.377	0.061	4.50E-111	pericyte	Slc5a5
Adrbk2	4.88E-115	0.803041704	0.375	0.06	9.00E-111	pericyte	Adrbk2
Tmem97	7.29E-115	0.490618595	0.489	0.135	1.34E-110	pericyte	Tmem97
Fbln1	8.86E-115	0.542891899	0.363	0.054	1.63E-110	pericyte	Fbln1
F2r	5.90E-114	0.978764586	0.441	0.099	1.09E-109	pericyte	F2r
Itpr1	9.13E-114	0.845620641	0.758	0.364	1.68E-109	pericyte	Itpr1
Notch1	2.86E-113	0.856501542	0.895	0.665	5.26E-109	pericyte	Notch1
Slc9a3r1	3.98E-113	0.813818979	0.559	0.196	7.34E-109	pericyte	Slc9a3r1
Zfp703	4.22E-113	0.524640213	0.564	0.197	7.78E-109	pericyte	Zfp703
Cpm	4.96E-112	0.979840431	0.647	0.269	9.15E-108	pericyte	Cpm
Eftud2	6.72E-111	0.530879449	0.863	0.439	1.24E-106	pericyte	Eftud2
Asph	1.55E-109	0.937826465	0.56	0.189	2.86E-105	pericyte	Asph
Cog7	2.12E-109	0.880735272	0.652	0.267	3.90E-105	pericyte	Cog7
Tnfrsf21	6.47E-109	0.982280307	0.614	0.25	1.19E-104	pericyte	Tnfrsf21
Fam20a	1.03E-108	0.878853272	0.534	0.177	1.89E-104	pericyte	Fam20a
Gypc	1.36E-108	1.038896915	0.39	0.078	2.50E-104	pericyte	Gypc
Bloc1s1	2.89E-108	0.501118793	0.821	0.586	5.33E-104	pericyte	Bloc1s1
Dbp	2.20E-107	0.642119312	0.928	0.742	4.05E-103	pericyte	Dbp
Rtn4rl1	4.73E-107	0.724178682	0.393	0.078	8.71E-103	pericyte	Rtn4rl1
Grtp1	5.10E-107	0.562719126	0.358	0.059	9.40E-103	pericyte	Grtp1
Sebox	6.54E-107	0.765352648	0.274	0.021	1.21E-102	pericyte	Sebox
Zic4	3.10E-105	0.819557635	0.409	0.092	5.72E-101	pericyte	Zic4
Pear1	8.29E-105	0.801467498	0.867	0.58	1.53E-100	pericyte	Pear1
Kcnmb1	3.03E-104	0.885770762	0.433	0.101	5.58E-100	pericyte	Kcnmb1
Ajap1	8.36E-104	0.519606545	0.3	0.034	1.54E-99	pericyte	Ajap1
Trpv2	9.92E-104	0.819551229	0.413	0.091	1.83E-99	pericyte	Trpv2
Ifitm2	1.29E-103	0.506109226	0.946	0.773	2.38E-99	pericyte	Ifitm2
Fads3	1.13E-102	0.788377551	0.437	0.106	2.08E-98	pericyte	Fads3
Prrt2	2.14E-102	0.474965106	0.37	0.071	3.95E-98	pericyte	Prrt2
Tfpi	5.83E-102	1.088714456	0.561	0.216	1.07E-97	pericyte	Tfpi
Serpini1	1.62E-101	0.911116453	0.496	0.14	2.98E-97	pericyte	Serpini1
Serpinh1	1.81E-101	0.659816557	0.845	0.592	3.34E-97	pericyte	Serpinh1
Bmp4	7.40E-101	0.751995735	0.33	0.051	1.36E-96	pericyte	Bmp4
Pld1	3.13E-99	0.882758997	0.499	0.155	5.76E-95	pericyte	Pld1
Pten	1.31E-98	0.767659365	0.628	0.27	2.41E-94	pericyte	Pten
Ndrg2	1.47E-98	0.741464767	0.631	0.242	2.72E-94	pericyte	Ndrg2
Pitpnm2	1.67E-98	0.764439907	0.552	0.21	3.07E-94	pericyte	Pitpnm2
Zbtb43	9.40E-98	0.827019413	0.368	0.076	1.73E-93	pericyte	Zbtb43
Emp3	8.45E-97	0.533892684	0.471	0.142	1.56E-92	pericyte	Emp3
Loxl3	2.26E-96	0.893753571	0.369	0.083	4.17E-92	pericyte	Loxl3
Ptpn22	2.56E-96	0.708665215	0.258	0.022	4.72E-92	pericyte	Ptpn22
Rasgrp2	3.68E-96	0.687687858	0.721	0.383	6.78E-92	pericyte	Rasgrp2
Rapgef5	2.74E-95	0.734653567	0.482	0.154	5.05E-91	pericyte	Rapgef5
Lbh	9.38E-95	0.5311077	0.548	0.185	1.73E-90	pericyte	Lbh
Pygm	3.64E-94	0.77426306	0.438	0.12	6.72E-90	pericyte	Pygm
Foxd1	7.79E-94	0.378623744	0.347	0.069	1.44E-89	pericyte	Foxd1
Myh9	8.85E-93	0.620161863	0.963	0.798	1.63E-88	pericyte	Myh9
Nr1d1	1.02E-92	0.699039864	0.945	0.827	1.89E-88	pericyte	Nr1d1
Ldlr	1.33E-92	0.893679323	0.428	0.124	2.46E-88	pericyte	Ldlr
Aif1l	1.60E-92	0.992511847	0.601	0.272	2.96E-88	pericyte	Aif1l
Adcy6	2.58E-92	0.625022368	0.556	0.206	4.76E-88	pericyte	Adcy6
Dse	1.22E-91	0.751004005	0.329	0.06	2.24E-87	pericyte	Dse
Col27a1	5.56E-91	0.504697236	0.345	0.07	1.03E-86	pericyte	Col27a1
Tmem2	7.19E-91	0.623124276	0.514	0.176	1.33E-86	pericyte	Tmem2
Ttll3	1.91E-90	0.420136719	0.294	0.043	3.52E-86	pericyte	Ttll3
Jam3	6.53E-90	0.772425479	0.621	0.265	1.20E-85	pericyte	Jam3
Sh3glb2	1.85E-89	0.767610935	0.563	0.246	3.41E-85	pericyte	Sh3glb2
Syde1	6.59E-89	0.514062776	0.711	0.374	1.21E-84	pericyte	Syde1
Arhgef25	2.13E-88	0.849317766	0.544	0.22	3.92E-84	pericyte	Arhgef25
Plekhg2	2.84E-88	0.647454453	0.654	0.308	5.23E-84	pericyte	Plekhg2
Prelp	3.26E-88	0.672619066	0.528	0.175	6.02E-84	pericyte	Prelp
Mboat2	5.54E-88	0.962588761	0.329	0.066	1.02E-83	pericyte	Mboat2
H3f3b	1.73E-87	0.518899378	0.978	0.946	3.19E-83	pericyte	H3f3b
Cthrc1	4.11E-87	0.892967755	0.52	0.208	7.57E-83	pericyte	Cthrc1
Tagln2	4.94E-87	0.690422704	0.93	0.757	9.10E-83	pericyte	Tagln2
Spry4	7.36E-87	0.74815309	0.448	0.137	1.36E-82	pericyte	Spry4
Cadm4	3.16E-86	0.349311306	0.387	0.098	5.83E-82	pericyte	Cadm4
Prkar1a	2.67E-85	0.48805269	0.989	0.963	4.92E-81	pericyte	Prkar1a
Gns	2.85E-85	0.948538636	0.615	0.3	5.26E-81	pericyte	Gns
Dcdc2a	5.05E-85	0.651197016	0.275	0.04	9.31E-81	pericyte	Dcdc2a
Pla2r1	1.09E-84	0.752276511	0.337	0.072	2.01E-80	pericyte	Pla2r1
Fam107b	1.60E-84	0.94292571	0.411	0.117	2.95E-80	pericyte	Fam107b
Baiap3	3.54E-84	0.587133342	0.289	0.047	6.52E-80	pericyte	Baiap3
Filip1l	3.87E-84	0.408685258	0.584	0.21	7.14E-80	pericyte	Filip1l
Cp	3.95E-84	0.743397419	0.832	0.548	7.28E-80	pericyte	Cp
Sparcl1	4.35E-84	0.389277984	1	0.919	8.02E-80	pericyte	Sparcl1
Myadm	1.13E-83	0.849121493	0.713	0.4	2.08E-79	pericyte	Myadm
Eps8	1.37E-83	0.824753522	0.553	0.233	2.52E-79	pericyte	Eps8
Plxnb1	8.16E-83	0.632357489	0.477	0.159	1.50E-78	pericyte	Plxnb1
Lamp1	8.22E-82	0.542330142	0.973	0.905	1.52E-77	pericyte	Lamp1
Itga4	1.43E-81	0.828819655	0.428	0.139	2.63E-77	pericyte	Itga4
Poldip2	1.89E-81	0.864135475	0.553	0.248	3.49E-77	pericyte	Poldip2
Rcn3	1.36E-80	0.605212989	0.558	0.23	2.51E-76	pericyte	Rcn3
Bmp5	2.64E-80	0.704961504	0.289	0.052	4.87E-76	pericyte	Bmp5
Ackr3	6.91E-79	0.899907831	0.792	0.509	1.27E-74	pericyte	Ackr3
Raph1	1.43E-78	0.783461272	0.456	0.163	2.64E-74	pericyte	Raph1
Srebf2	3.64E-78	0.778165297	0.742	0.494	6.72E-74	pericyte	Srebf2
Dtx4	1.76E-77	0.719111046	0.273	0.046	3.25E-73	pericyte	Dtx4
Ndst3	2.49E-77	0.705656035	0.342	0.081	4.60E-73	pericyte	Ndst3
Cygb	5.04E-77	0.476256003	0.349	0.086	9.28E-73	pericyte	Cygb
Tnks1bp1	1.59E-76	0.575907802	0.534	0.235	2.92E-72	pericyte	Tnks1bp1
Des	4.98E-76	0.257897486	0.486	0.154	9.18E-72	pericyte	Des
Mxra8	6.92E-76	0.767788678	0.487	0.188	1.28E-71	pericyte	Mxra8
Epb4.5	2.26E-75	0.827650591	0.676	0.386	4.16E-71	pericyte	Epb4.5
Akap7	2.60E-75	0.898949702	0.452	0.171	4.79E-71	pericyte	Akap7
Col1a2	4.61E-75	0.445815949	0.445	0.146	8.50E-71	pericyte	Col1a2
Acsl1	8.91E-75	0.83856894	0.53	0.229	1.64E-70	pericyte	Acsl1
Arhgap6	1.53E-74	0.639215098	0.393	0.121	2.83E-70	pericyte	Arhgap6
Glrb	2.60E-74	0.870841781	0.379	0.113	4.79E-70	pericyte	Glrb
Pde4d	6.70E-74	0.316230827	0.408	0.128	1.24E-69	pericyte	Pde4d
H6pd	6.86E-74	0.695902086	0.36	0.101	1.26E-69	pericyte	H6pd
Itgav	1.48E-73	0.736962029	0.544	0.249	2.72E-69	pericyte	Itgav
Lama4	1.81E-73	0.821085623	0.639	0.344	3.33E-69	pericyte	Lama4
Spp1	2.43E-73	1.476498659	0.337	0.089	4.47E-69	pericyte	Spp1
Fads2	2.71E-72	0.416171052	0.26	0.046	5.00E-68	pericyte	Fads2
Pkd1	2.74E-72	0.804209889	0.746	0.489	5.05E-68	pericyte	Pkd1
Lims1	1.02E-71	0.824276943	0.742	0.483	1.88E-67	pericyte	Lims1
Cox8a	3.60E-71	0.361401012	0.956	0.899	6.64E-67	pericyte	Cox8a
Hey2	3.73E-71	0.593525592	0.357	0.097	6.87E-67	pericyte	Hey2
Gstt1	4.58E-71	0.821902194	0.4	0.136	8.44E-67	pericyte	Gstt1
Daam1	6.18E-71	0.740571852	0.493	0.208	1.14E-66	pericyte	Daam1
Oaz2	9.80E-71	0.476305144	0.851	0.678	1.81E-66	pericyte	Oaz2
Apobec1	1.40E-70	0.734991101	0.324	0.082	2.58E-66	pericyte	Apobec1
Lrig1	4.25E-70	0.665875786	0.4	0.131	7.83E-66	pericyte	Lrig1
Nkd2	1.20E-69	0.752182855	0.274	0.056	2.20E-65	pericyte	Nkd2
Cdc42ep4	1.25E-69	0.704179134	0.777	0.542	2.30E-65	pericyte	Cdc42ep4
Pik3r2	1.63E-69	0.689698491	0.414	0.149	3.00E-65	pericyte	Pik3r2
Rasl12	2.33E-69	0.423793562	0.453	0.146	4.29E-65	pericyte	Rasl12
Dock10	5.05E-69	0.6826726	0.477	0.182	9.30E-65	pericyte	Dock10
Pde5a	1.59E-68	0.610441368	0.493	0.195	2.93E-64	pericyte	Pde5a
8-Sep	1.63E-68	0.566689889	0.7	0.375	3.00E-64	pericyte	8-Sep
Cnn2	2.45E-68	0.678676523	0.671	0.372	4.52E-64	pericyte	Cnn2
Hlf	5.68E-68	0.733336438	0.592	0.308	1.05E-63	pericyte	Hlf
Fap	1.91E-67	0.674871392	0.254	0.047	3.52E-63	pericyte	Fap
Sh2b3	2.92E-67	0.655697471	0.588	0.313	5.38E-63	pericyte	Sh2b3
Specc1	3.97E-67	0.568637309	0.382	0.124	7.32E-63	pericyte	Specc1
Itpr2	5.36E-67	0.692903831	0.813	0.553	9.88E-63	pericyte	Itpr2
Meis3	6.50E-67	0.47443897	0.335	0.094	1.20E-62	pericyte	Meis3
Foxs1	7.52E-67	0.499316136	0.333	0.089	1.39E-62	pericyte	Foxs1
Rbms3	2.90E-66	0.578432252	0.454	0.178	5.35E-62	pericyte	Rbms3
Il13ra1	4.89E-66	0.893735248	0.464	0.189	9.02E-62	pericyte	Il13ra1
Slc6a17	8.28E-66	0.524971074	0.325	0.088	1.53E-61	pericyte	Slc6a17
Sntb1	1.35E-65	0.3238965	0.274	0.058	2.49E-61	pericyte	Sntb1
Mylip	1.68E-64	0.881923059	0.402	0.151	3.10E-60	pericyte	Mylip
Gpsm3	1.86E-64	0.323656059	0.3	0.082	3.43E-60	pericyte	Gpsm3
Efemp2	1.05E-63	0.750401548	0.504	0.234	1.94E-59	pericyte	Efemp2
Ogt	1.15E-63	0.625653007	0.946	0.861	2.12E-59	pericyte	Ogt
Farp1	1.72E-63	0.694838415	0.474	0.203	3.18E-59	pericyte	Farp1
Mrvi1	2.15E-63	0.300560896	0.455	0.158	3.96E-59	pericyte	Mrvi1
Eif4e3	1.31E-62	0.665358714	0.451	0.189	2.42E-58	pericyte	Eif4e3
Tbx18	5.44E-62	0.554600017	0.341	0.1	1.00E-57	pericyte	Tbx18
Begain	7.44E-62	0.278303026	0.271	0.061	1.37E-57	pericyte	Begain
Chpf	5.30E-61	0.516682172	0.307	0.086	9.77E-57	pericyte	Chpf
Lrrc32	1.43E-60	0.586017902	0.557	0.264	2.63E-56	pericyte	Lrrc32
Adk	2.04E-60	0.761988091	0.508	0.244	3.76E-56	pericyte	Adk
Abca9	2.90E-60	0.651907145	0.274	0.066	5.35E-56	pericyte	Abca9
Gfra2	3.36E-60	0.51284257	0.298	0.079	6.20E-56	pericyte	Gfra2
Comt	1.11E-59	0.703921333	0.654	0.408	2.05E-55	pericyte	Comt
Igf2r	2.09E-59	0.519832617	0.374	0.134	3.86E-55	pericyte	Igf2r
Tmem109	2.32E-59	0.688474258	0.767	0.621	4.28E-55	pericyte	Tmem109
Rcsd1	2.45E-59	0.61505933	0.683	0.395	4.52E-55	pericyte	Rcsd1
Rbpms	5.26E-59	0.546623736	0.858	0.625	9.69E-55	pericyte	Rbpms
Lmna	5.66E-59	0.488026158	0.654	0.365	1.04E-54	pericyte	Lmna
Btd	5.84E-59	0.723843165	0.514	0.256	1.08E-54	pericyte	Btd
Ajuba	6.37E-59	0.627549706	0.291	0.078	1.17E-54	pericyte	Ajuba
Adamtsl5	2.97E-58	0.443864243	0.278	0.069	5.48E-54	pericyte	Adamtsl5
Prkar1b	3.62E-58	0.730830848	0.291	0.08	6.68E-54	pericyte	Prkar1b
9530091C08Rik	4.47E-58	0.589728036	0.286	0.078	8.24E-54	pericyte	9530091C08Rik
Kcnj12	7.59E-57	0.396668688	0.264	0.065	1.40E-52	pericyte	Kcnj12
1700017B05Rik	8.83E-57	0.659335725	0.363	0.132	1.63E-52	pericyte	1700017B05Rik
Kdm6b	1.70E-56	0.256228495	0.613	0.348	3.13E-52	pericyte	Kdm6b
Lgmn	3.63E-56	0.575830012	0.523	0.262	6.69E-52	pericyte	Lgmn
Cacna1h	8.64E-56	0.469182058	0.282	0.077	1.59E-51	pericyte	Cacna1h
E130102H24Rik	1.13E-55	0.252149606	0.322	0.105	2.08E-51	pericyte	E130102H24Rik
Rnd3	2.37E-55	0.513064654	0.329	0.105	4.36E-51	pericyte	Rnd3
Arhgef6	8.83E-55	0.689914826	0.344	0.118	1.63E-50	pericyte	Arhgef6
Nrarp	1.26E-54	0.517076658	0.413	0.17	2.32E-50	pericyte	Nrarp
Kirrel	6.61E-54	0.367228714	0.321	0.104	1.22E-49	pericyte	Kirrel
Npepl1	2.99E-53	0.642816883	0.505	0.267	5.51E-49	pericyte	Npepl1
Dag1	3.00E-53	0.672478261	0.715	0.499	5.53E-49	pericyte	Dag1
Cited2	3.04E-53	0.458770203	0.383	0.157	5.61E-49	pericyte	Cited2
Cd302	2.22E-52	0.655258225	0.404	0.17	4.10E-48	pericyte	Cd302
Col4a3	6.73E-52	0.580712109	0.361	0.139	1.24E-47	pericyte	Col4a3
Ctsz	8.18E-52	0.661886053	0.663	0.446	1.51E-47	pericyte	Ctsz
4933426M11Rik	8.71E-52	0.729795534	0.606	0.368	1.60E-47	pericyte	4933426M11Rik
Stard8	2.33E-51	0.638716189	0.582	0.327	4.29E-47	pericyte	Stard8
Trim62	1.45E-50	0.654571345	0.314	0.114	2.67E-46	pericyte	Trim62
Mid1ip1	2.37E-50	0.502556101	0.501	0.251	4.37E-46	pericyte	Mid1ip1
Ppfibp2	3.62E-50	0.526038611	0.361	0.137	6.68E-46	pericyte	Ppfibp2
Pde4b	5.59E-50	0.677747404	0.595	0.345	1.03E-45	pericyte	Pde4b
Itm2c	8.15E-50	0.548216587	0.788	0.614	1.50E-45	pericyte	Itm2c
Ror1	8.62E-50	0.373283466	0.264	0.075	1.59E-45	pericyte	Ror1
Rabac1	8.94E-50	0.439851743	0.923	0.875	1.65E-45	pericyte	Rabac1
Jak1	9.32E-50	0.755415237	0.59	0.362	1.72E-45	pericyte	Jak1
Mprip	1.41E-49	0.562538324	0.857	0.678	2.60E-45	pericyte	Mprip
Fam118b	2.82E-49	0.650932782	0.464	0.228	5.20E-45	pericyte	Fam118b
Rhbdf1	3.04E-49	0.609796896	0.527	0.29	5.61E-45	pericyte	Rhbdf1
Csnk1e	5.71E-49	0.581519922	0.469	0.236	1.05E-44	pericyte	Csnk1e
Map2	5.90E-49	0.351624088	0.277	0.081	1.09E-44	pericyte	Map2
Ppib	1.67E-48	0.373306812	0.842	0.752	3.09E-44	pericyte	Ppib
Ehd3	2.42E-48	0.733323279	0.389	0.168	4.46E-44	pericyte	Ehd3
Tnfrsf1a	2.44E-48	0.584923103	0.693	0.473	4.51E-44	pericyte	Tnfrsf1a
Gtl3	3.78E-48	0.639473843	0.458	0.23	6.97E-44	pericyte	Gtl3
M6pr	4.84E-48	0.648199902	0.722	0.555	8.91E-44	pericyte	M6pr
Fkbp10	9.33E-48	0.522730401	0.266	0.08	1.72E-43	pericyte	Fkbp10
Rab34	1.54E-47	0.470371939	0.353	0.14	2.83E-43	pericyte	Rab34
Nedd4	2.62E-47	0.557690078	0.905	0.819	4.84E-43	pericyte	Nedd4
Sik1	7.06E-47	0.63646691	0.808	0.668	1.30E-42	pericyte	Sik1
Ift43	7.81E-47	0.426183442	0.435	0.208	1.44E-42	pericyte	Ift43
Mmgt2	8.45E-47	0.538031763	0.252	0.074	1.56E-42	pericyte	Mmgt2
Tgfb1i1	9.94E-47	0.47968976	0.614	0.365	1.83E-42	pericyte	Tgfb1i1
Tab1	2.21E-46	0.535681481	0.339	0.131	4.08E-42	pericyte	Tab1
Apc2	2.52E-46	0.427509566	0.258	0.078	4.65E-42	pericyte	Apc2
Tbx3	3.72E-45	0.335276979	0.759	0.466	6.85E-41	pericyte	Tbx3
Spred1	5.68E-45	0.626367702	0.396	0.18	1.05E-40	pericyte	Spred1
Tspan3	7.73E-45	0.597175635	0.774	0.624	1.43E-40	pericyte	Tspan3
Sat1	1.35E-44	0.413004823	0.656	0.458	2.49E-40	pericyte	Sat1
Scpep1	1.75E-44	0.702068362	0.432	0.214	3.22E-40	pericyte	Scpep1
Mark1	3.52E-44	0.332907133	0.285	0.094	6.49E-40	pericyte	Mark1
Pkd2	5.04E-44	0.728325118	0.472	0.254	9.30E-40	pericyte	Pkd2
Daam2	5.09E-44	0.447382319	0.385	0.163	9.38E-40	pericyte	Daam2
Cbx5	1.27E-43	0.699114698	0.576	0.351	2.33E-39	pericyte	Cbx5
Xpc	1.30E-43	0.565855567	0.338	0.139	2.40E-39	pericyte	Xpc
Ate1	1.74E-43	0.67036178	0.725	0.563	3.21E-39	pericyte	Ate1
Lamp2	3.58E-43	0.686577615	0.749	0.561	6.60E-39	pericyte	Lamp2
Rgl1	5.73E-43	0.625529532	0.619	0.405	1.06E-38	pericyte	Rgl1
Spsb2	8.76E-43	0.414320091	0.282	0.103	1.61E-38	pericyte	Spsb2
Ugp2	1.59E-42	0.771799422	0.495	0.277	2.94E-38	pericyte	Ugp2
Gng11	1.83E-42	0.35682298	0.946	0.914	3.37E-38	pericyte	Gng11
Ppp1r12c	5.13E-42	0.445183967	0.636	0.39	9.46E-38	pericyte	Ppp1r12c
Ncor2	5.22E-42	0.395096775	0.712	0.531	9.62E-38	pericyte	Ncor2
Mndal	6.45E-42	0.255763682	0.369	0.157	1.19E-37	pericyte	Mndal
Gatm	6.45E-42	0.657875865	0.853	0.77	1.19E-37	pericyte	Gatm
Twsg1	1.01E-41	0.686737887	0.575	0.361	1.86E-37	pericyte	Twsg1
Arhgap1	2.68E-41	0.628459536	0.581	0.371	4.94E-37	pericyte	Arhgap1
Cmtm3	7.61E-41	0.526877607	0.337	0.146	1.40E-36	pericyte	Cmtm3
Pik3r1	9.29E-41	0.603341849	0.553	0.334	1.71E-36	pericyte	Pik3r1
Tns3	1.34E-40	0.262140026	0.316	0.126	2.47E-36	pericyte	Tns3
Zfhx3	3.12E-40	0.290024397	0.516	0.277	5.76E-36	pericyte	Zfhx3
Cap2	3.13E-40	0.38374391	0.299	0.108	5.78E-36	pericyte	Cap2
Gstt2	4.39E-40	0.560543121	0.601	0.399	8.09E-36	pericyte	Gstt2
Sgce	6.65E-40	0.576723036	0.461	0.249	1.23E-35	pericyte	Sgce
Tmod2	1.15E-39	0.495512511	0.357	0.151	2.11E-35	pericyte	Tmod2
Pacsin3	1.60E-39	0.345101835	0.262	0.092	2.94E-35	pericyte	Pacsin3
Sema5a	1.70E-39	0.61977138	0.278	0.101	3.14E-35	pericyte	Sema5a
Ggta1	1.92E-39	0.692298566	0.377	0.174	3.54E-35	pericyte	Ggta1
Tppp3	2.18E-39	0.359208287	0.381	0.167	4.02E-35	pericyte	Tppp3
Rftn2	2.59E-39	0.537819757	0.3	0.117	4.78E-35	pericyte	Rftn2
E130308A19Rik	3.60E-39	0.55634892	0.267	0.097	6.64E-35	pericyte	E130308A19Rik
Diap2	5.86E-39	0.539777799	0.346	0.152	1.08E-34	pericyte	Diap2
Oat	9.82E-39	0.605088272	0.496	0.282	1.81E-34	pericyte	Oat
Cyth3	1.12E-38	0.662399276	0.671	0.49	2.07E-34	pericyte	Cyth3
Mdh1	1.57E-38	0.599532317	0.701	0.525	2.89E-34	pericyte	Mdh1
Soga1	4.62E-38	0.544660305	0.389	0.189	8.52E-34	pericyte	Soga1
Zdhhc1	3.26E-37	0.464744092	0.475	0.272	6.01E-33	pericyte	Zdhhc1
Ptp4a3	9.75E-37	0.484686286	0.679	0.48	1.80E-32	pericyte	Ptp4a3
9-Sep	1.05E-36	0.552841574	0.504	0.309	1.93E-32	pericyte	9-Sep
Rorb	2.14E-36	0.298531169	0.298	0.128	3.94E-32	pericyte	Rorb
Ptpn13	2.45E-36	0.401617982	0.268	0.103	4.51E-32	pericyte	Ptpn13
Asap2	1.56E-35	0.37143376	0.35	0.167	2.87E-31	pericyte	Asap2
Osbpl7	2.01E-35	0.29139247	0.288	0.113	3.71E-31	pericyte	Osbpl7
C1qtnf5+Mfrp	2.49E-35	0.387117393	0.279	0.109	4.60E-31	pericyte	C1qtnf5+Mfrp
Vasp	3.10E-35	0.355739849	0.578	0.419	5.71E-31	pericyte	Vasp
Pip4k2c	3.11E-35	0.520510495	0.404	0.209	5.73E-31	pericyte	Pip4k2c
Camk1	7.26E-35	0.558426369	0.574	0.391	1.34E-30	pericyte	Camk1
Itgb1	7.59E-35	0.410380513	0.944	0.876	1.40E-30	pericyte	Itgb1
Ilk	9.68E-35	0.523847951	0.727	0.647	1.78E-30	pericyte	Ilk
Slc29a1	1.33E-34	0.564931031	0.386	0.197	2.46E-30	pericyte	Slc29a1
Ltbp3	2.95E-34	0.379463237	0.27	0.107	5.44E-30	pericyte	Ltbp3
Gnb4	8.62E-34	0.57118395	0.616	0.423	1.59E-29	pericyte	Gnb4
Mapre2	1.47E-33	0.473329632	0.547	0.336	2.71E-29	pericyte	Mapre2
4930523C07Rik	1.62E-32	0.615105648	0.442	0.257	2.98E-28	pericyte	4930523C07Rik
Gamt	2.62E-32	0.407364007	0.412	0.222	4.82E-28	pericyte	Gamt
Fry	3.68E-32	0.489341007	0.842	0.695	6.79E-28	pericyte	Fry
Pcdh19	4.48E-32	0.609502896	0.393	0.207	8.26E-28	pericyte	Pcdh19
Il15ra	1.30E-31	0.570407644	0.313	0.145	2.40E-27	pericyte	Il15ra
Parp3	1.60E-31	0.514713732	0.26	0.108	2.95E-27	pericyte	Parp3
Fgfr1	2.82E-31	0.48916063	0.401	0.218	5.20E-27	pericyte	Fgfr1
Slc22a8	3.19E-31	0.313137308	0.91	0.753	5.89E-27	pericyte	Slc22a8
Tbc1d2b	4.71E-31	0.426243675	0.257	0.103	8.68E-27	pericyte	Tbc1d2b
Nptn	4.96E-31	0.584503624	0.721	0.603	9.15E-27	pericyte	Nptn
Ryk	8.69E-31	0.375749745	0.293	0.132	1.60E-26	pericyte	Ryk
Selm	1.06E-30	0.303920364	0.776	0.684	1.95E-26	pericyte	Selm
Bmpr1a	1.08E-30	0.509666466	0.282	0.12	1.99E-26	pericyte	Bmpr1a
Mpg	1.09E-30	0.379550796	0.268	0.118	2.01E-26	pericyte	Mpg
Cdh11	2.92E-30	0.424462351	0.282	0.124	5.38E-26	pericyte	Cdh11
Car4	3.06E-30	0.386391611	0.846	0.662	5.64E-26	pericyte	Car4
Arhgef40	5.35E-30	0.3743395	0.361	0.186	9.87E-26	pericyte	Arhgef40
Serinc1	1.91E-29	0.548588647	0.781	0.69	3.53E-25	pericyte	Serinc1
Oxct1	1.97E-29	0.603488935	0.393	0.218	3.63E-25	pericyte	Oxct1
Ift20	7.84E-29	0.347354399	0.548	0.395	1.45E-24	pericyte	Ift20
Plekhh3	1.42E-28	0.326768693	0.303	0.146	2.62E-24	pericyte	Plekhh3
Srsf5	1.75E-28	0.250617291	0.925	0.891	3.22E-24	pericyte	Srsf5
Cacna2d1	3.30E-28	0.292548885	0.254	0.104	6.09E-24	pericyte	Cacna2d1
Gaa	3.97E-28	0.596755792	0.508	0.348	7.31E-24	pericyte	Gaa
Gipc1	5.37E-28	0.456164883	0.397	0.239	9.90E-24	pericyte	Gipc1
Chd9	6.76E-28	0.34213402	0.512	0.313	1.25E-23	pericyte	Chd9
Zfp346	8.79E-28	0.353698997	0.262	0.113	1.62E-23	pericyte	Zfp346
Ifi203	9.79E-28	0.287786601	0.324	0.161	1.81E-23	pericyte	Ifi203
Ctsb	1.60E-27	0.40855099	0.758	0.666	2.95E-23	pericyte	Ctsb
Acbd4	2.28E-27	0.277364598	0.298	0.14	4.20E-23	pericyte	Acbd4
Hrct1	2.44E-27	0.420177466	0.463	0.293	4.50E-23	pericyte	Hrct1
Pck2	4.19E-27	0.421470575	0.423	0.244	7.73E-23	pericyte	Pck2
Rbpms2	8.04E-27	0.260231463	0.287	0.127	1.48E-22	pericyte	Rbpms2
Cbfa2t3	9.18E-27	0.392084327	0.56	0.389	1.69E-22	pericyte	Cbfa2t3
Son	1.23E-26	0.356062991	0.961	0.917	2.26E-22	pericyte	Son
Atp5b	2.49E-26	0.268051724	0.98	0.96	4.60E-22	pericyte	Atp5b
Prkg1	7.01E-26	0.426922382	0.338	0.177	1.29E-21	pericyte	Prkg1
Mef2c	1.64E-25	0.413159968	0.706	0.543	3.02E-21	pericyte	Mef2c
Slc25a33	4.24E-25	0.585690942	0.362	0.215	7.82E-21	pericyte	Slc25a33
Prdx5	4.53E-25	0.300842229	0.562	0.419	8.36E-21	pericyte	Prdx5
Ndufs7	5.09E-25	0.398379406	0.757	0.669	9.38E-21	pericyte	Ndufs7
Pelo	7.08E-25	0.307610694	0.353	0.201	1.30E-20	pericyte	Pelo
Ubr1	8.67E-25	0.49992747	0.572	0.41	1.60E-20	pericyte	Ubr1
Bcr	1.66E-24	0.295386189	0.367	0.206	3.05E-20	pericyte	Bcr
Col4a1	2.32E-24	0.396631722	0.849	0.79	4.28E-20	pericyte	Col4a1
Pole4	3.83E-24	0.388074849	0.385	0.231	7.06E-20	pericyte	Pole4
Ssr3	4.67E-24	0.586133233	0.686	0.586	8.60E-20	pericyte	Ssr3
Zfp362	6.03E-24	0.340842554	0.569	0.427	1.11E-19	pericyte	Zfp362
P4ha1	6.99E-24	0.506521327	0.377	0.223	1.29E-19	pericyte	P4ha1
Ank2	7.73E-24	0.262036485	0.264	0.119	1.42E-19	pericyte	Ank2
Nbeal1	1.06E-23	0.487698251	0.603	0.456	1.96E-19	pericyte	Nbeal1
Calm2	1.42E-23	0.260528032	0.834	0.76	2.63E-19	pericyte	Calm2
Ebf1	1.46E-23	0.457095201	0.686	0.535	2.69E-19	pericyte	Ebf1
Abi2	4.44E-23	0.519877154	0.374	0.221	8.18E-19	pericyte	Abi2
Pagr1a	4.66E-23	0.28172853	0.444	0.273	8.60E-19	pericyte	Pagr1a
Src	6.09E-23	0.294929881	0.251	0.119	1.12E-18	pericyte	Src
Anxa6	1.62E-22	0.48505184	0.467	0.307	2.98E-18	pericyte	Anxa6
Fam118a	1.65E-22	0.491753298	0.461	0.298	3.04E-18	pericyte	Fam118a
Calr	1.90E-22	0.422803711	0.794	0.726	3.50E-18	pericyte	Calr
Cdc42ep1	2.76E-22	0.416692013	0.746	0.661	5.08E-18	pericyte	Cdc42ep1
Mat2a	6.37E-22	0.61084479	0.677	0.592	1.17E-17	pericyte	Mat2a
Shc1	6.97E-22	0.396328157	0.493	0.351	1.29E-17	pericyte	Shc1
Anxa5	1.30E-21	0.363502679	0.894	0.823	2.39E-17	pericyte	Anxa5
Maged2	1.50E-21	0.47530097	0.349	0.204	2.77E-17	pericyte	Maged2
Ldhb	1.51E-21	0.381020361	0.44	0.293	2.78E-17	pericyte	Ldhb
Orai3	1.87E-21	0.532718624	0.347	0.208	3.45E-17	pericyte	Orai3
Tm9sf2	2.19E-21	0.523054883	0.75	0.696	4.04E-17	pericyte	Tm9sf2
Trio	2.56E-21	0.308501141	0.334	0.196	4.73E-17	pericyte	Trio
Zcchc14	2.87E-21	0.454541923	0.418	0.27	5.29E-17	pericyte	Zcchc14
Ppap2b	4.81E-21	0.300710026	0.436	0.269	8.87E-17	pericyte	Ppap2b
Ndufb2	5.55E-21	0.321685684	0.621	0.554	1.02E-16	pericyte	Ndufb2
Wsb1	7.87E-21	0.546757577	0.57	0.426	1.45E-16	pericyte	Wsb1
Akap11	8.08E-21	0.482882222	0.466	0.317	1.49E-16	pericyte	Akap11
Sgpp1	8.49E-21	0.514634584	0.271	0.143	1.56E-16	pericyte	Sgpp1
Atp7a	1.24E-20	0.456854193	0.29	0.159	2.29E-16	pericyte	Atp7a
Plxna1	1.68E-20	0.404774936	0.275	0.147	3.10E-16	pericyte	Plxna1
Trip6	2.10E-20	0.360389291	0.279	0.152	3.86E-16	pericyte	Trip6
Zfp467	3.58E-20	0.281346628	0.277	0.149	6.60E-16	pericyte	Zfp467
Tec	7.41E-20	0.278731713	0.277	0.144	1.37E-15	pericyte	Tec
15-Sep	8.65E-20	0.387709686	0.835	0.829	1.59E-15	pericyte	15-Sep
Slc12a4	9.94E-20	0.440257144	0.353	0.215	1.83E-15	pericyte	Slc12a4
Ddr2	1.07E-19	0.387492678	0.267	0.137	1.98E-15	pericyte	Ddr2
Nf1	3.40E-19	0.382454358	0.31	0.179	6.27E-15	pericyte	Nf1
Atp5d	3.76E-19	0.283796481	0.824	0.776	6.93E-15	pericyte	Atp5d
Pttg1	6.44E-19	0.418835481	0.554	0.446	1.19E-14	pericyte	Pttg1
St6gal1	1.30E-18	0.390095649	0.601	0.477	2.39E-14	pericyte	St6gal1
Sult1a1	1.62E-18	0.458303343	0.307	0.18	2.98E-14	pericyte	Sult1a1
Jag1	2.54E-18	0.30698724	0.634	0.475	4.68E-14	pericyte	Jag1
Plod2	2.56E-18	0.383200066	0.268	0.147	4.72E-14	pericyte	Plod2
Slc44a2	3.35E-18	0.511925479	0.509	0.381	6.17E-14	pericyte	Slc44a2
Tpi1	3.63E-18	0.413213826	0.652	0.585	6.69E-14	pericyte	Tpi1
Tspan31	4.06E-18	0.474948732	0.56	0.462	7.48E-14	pericyte	Tspan31
Adprh	5.00E-18	0.426066436	0.479	0.365	9.23E-14	pericyte	Adprh
Ginm1	5.73E-18	0.4685718	0.609	0.517	1.06E-13	pericyte	Ginm1
Hspa5	5.82E-18	0.433103126	0.761	0.694	1.07E-13	pericyte	Hspa5
Bcar1	6.29E-18	0.432040376	0.549	0.441	1.16E-13	pericyte	Bcar1
Crtc3	6.36E-18	0.30633707	0.543	0.402	1.17E-13	pericyte	Crtc3
Inpp5a	6.47E-18	0.269742684	0.496	0.333	1.19E-13	pericyte	Inpp5a
Kank2	8.14E-18	0.254206999	0.443	0.3	1.50E-13	pericyte	Kank2
Drap1	1.01E-17	0.252437653	0.482	0.394	1.87E-13	pericyte	Drap1
Pdlim2	1.07E-17	0.333129896	0.336	0.203	1.98E-13	pericyte	Pdlim2
Tspan15	1.08E-17	0.376659544	0.276	0.153	1.99E-13	pericyte	Tspan15
Apold1	1.16E-17	0.356530501	0.756	0.622	2.14E-13	pericyte	Apold1
Per2	1.55E-17	0.322386207	0.269	0.148	2.87E-13	pericyte	Per2
Svil	2.04E-17	0.385335915	0.446	0.308	3.76E-13	pericyte	Svil
Ak3	3.57E-17	0.505085364	0.667	0.583	6.59E-13	pericyte	Ak3
5430417L22Rik	4.65E-17	0.394909797	0.304	0.18	8.57E-13	pericyte	5430417L22Rik
Laptm4b	5.62E-17	0.484938598	0.552	0.436	1.04E-12	pericyte	Laptm4b
Sort1	6.12E-17	0.415505874	0.502	0.361	1.13E-12	pericyte	Sort1
Zscan26	8.71E-17	0.400775563	0.599	0.499	1.61E-12	pericyte	Zscan26
Foxc1	9.95E-17	0.331249028	0.526	0.404	1.83E-12	pericyte	Foxc1
Fermt2	1.07E-16	0.428096944	0.79	0.729	1.98E-12	pericyte	Fermt2
Cds2	1.67E-16	0.432425183	0.687	0.578	3.08E-12	pericyte	Cds2
Glud1	2.30E-16	0.486866466	0.609	0.523	4.24E-12	pericyte	Glud1
Arap1	4.25E-16	0.274264672	0.257	0.142	7.84E-12	pericyte	Arap1
Eif4g3	1.10E-15	0.44273606	0.486	0.373	2.02E-11	pericyte	Eif4g3
Txndc11	1.99E-15	0.328968495	0.378	0.263	3.66E-11	pericyte	Txndc11
Stt3b	2.78E-15	0.561836644	0.475	0.367	5.13E-11	pericyte	Stt3b
Nedd4l	3.04E-15	0.34540945	0.263	0.156	5.60E-11	pericyte	Nedd4l
Klhdc8b	3.41E-15	0.275040943	0.296	0.175	6.29E-11	pericyte	Klhdc8b
Braf	3.49E-15	0.497640205	0.488	0.368	6.44E-11	pericyte	Braf
Rsrp1	3.56E-15	0.259646973	0.926	0.893	6.56E-11	pericyte	Rsrp1
Inpp5b	4.99E-15	0.530981067	0.359	0.244	9.20E-11	pericyte	Inpp5b
Lrrc58	8.26E-15	0.369123099	0.972	0.962	1.52E-10	pericyte	Lrrc58
Psap	8.74E-15	0.323036709	0.835	0.806	1.61E-10	pericyte	Psap
Armcx2	1.06E-14	0.384118981	0.435	0.319	1.95E-10	pericyte	Armcx2
Ypel3	1.40E-14	0.297480922	0.729	0.672	2.58E-10	pericyte	Ypel3
Gpsm1	1.82E-14	0.445640266	0.262	0.161	3.35E-10	pericyte	Gpsm1
Plod1	1.93E-14	0.503048931	0.57	0.49	3.56E-10	pericyte	Plod1
Atp5a1	2.86E-14	0.278006956	0.918	0.894	5.27E-10	pericyte	Atp5a1
Cobll1	3.09E-14	0.439686055	0.64	0.551	5.69E-10	pericyte	Cobll1
Tmco1	4.18E-14	0.414682136	0.664	0.601	7.71E-10	pericyte	Tmco1
Nenf	4.41E-14	0.261944797	0.579	0.51	8.13E-10	pericyte	Nenf
1810026B05Rik	1.07E-13	0.3080605	0.48	0.38	1.98E-09	pericyte	1810026B05Rik
Cry2	1.07E-13	0.367218229	0.354	0.239	1.98E-09	pericyte	Cry2
Ikbip	1.32E-13	0.377810988	0.251	0.15	2.44E-09	pericyte	Ikbip
Degs1	1.51E-13	0.377384372	0.608	0.516	2.78E-09	pericyte	Degs1
Akap12	1.70E-13	0.322799472	0.726	0.617	3.14E-09	pericyte	Akap12
Rbms1	2.00E-13	0.371635942	0.734	0.67	3.68E-09	pericyte	Rbms1
Srebf1	2.19E-13	0.254661255	0.577	0.461	4.04E-09	pericyte	Srebf1
Adcy9	3.87E-13	0.284868224	0.318	0.203	7.13E-09	pericyte	Adcy9
Gab1	3.91E-13	0.538374369	0.497	0.394	7.20E-09	pericyte	Gab1
Phyh	4.65E-13	0.419065434	0.361	0.25	8.56E-09	pericyte	Phyh
Hspa13	6.47E-13	0.468589233	0.268	0.169	1.19E-08	pericyte	Hspa13
Rcn2	8.53E-13	0.474021034	0.568	0.496	1.57E-08	pericyte	Rcn2
Cd97	8.86E-13	0.301332759	0.734	0.672	1.63E-08	pericyte	Cd97
Frmd6	9.78E-13	0.290362747	0.361	0.254	1.80E-08	pericyte	Frmd6
Slc25a3	1.03E-12	0.250413662	0.895	0.868	1.89E-08	pericyte	Slc25a3
Neu1	1.09E-12	0.417498355	0.318	0.219	2.02E-08	pericyte	Neu1
Clcn4-2	1.18E-12	0.448838359	0.442	0.336	2.17E-08	pericyte	Clcn4-2
Pddc1	1.79E-12	0.32757209	0.275	0.179	3.29E-08	pericyte	Pddc1
Man2a2	1.90E-12	0.343263119	0.303	0.2	3.50E-08	pericyte	Man2a2
Aup1	1.94E-12	0.324665862	0.631	0.529	3.58E-08	pericyte	Aup1
Ssbp2	2.69E-12	0.320927545	0.283	0.18	4.95E-08	pericyte	Ssbp2
Fam162a	5.03E-12	0.267173521	0.434	0.342	9.27E-08	pericyte	Fam162a
Ttpal	6.42E-12	0.444760397	0.267	0.172	1.18E-07	pericyte	Ttpal
Irf3	6.44E-12	0.297409393	0.417	0.317	1.19E-07	pericyte	Irf3
6-Mar	8.69E-12	0.422868372	0.452	0.35	1.60E-07	pericyte	6-Mar
Acap2	8.75E-12	0.453201099	0.532	0.454	1.61E-07	pericyte	Acap2
Pmm1	9.73E-12	0.334493934	0.279	0.185	1.79E-07	pericyte	Pmm1
Ndufs2	9.85E-12	0.374663174	0.567	0.482	1.82E-07	pericyte	Ndufs2
Tef	1.48E-11	0.450794672	0.582	0.506	2.72E-07	pericyte	Tef
Prpsap1	1.49E-11	0.354256845	0.552	0.445	2.75E-07	pericyte	Prpsap1
Arpc4	1.52E-11	0.288803566	0.726	0.675	2.80E-07	pericyte	Arpc4
Spry1	1.68E-11	0.271614367	0.276	0.179	3.09E-07	pericyte	Spry1
Stard13	1.68E-11	0.364299288	0.393	0.288	3.10E-07	pericyte	Stard13
Srpr	1.76E-11	0.331972419	0.694	0.659	3.24E-07	pericyte	Srpr
Grina	1.78E-11	0.376921253	0.56	0.502	3.29E-07	pericyte	Grina
Map2k1	1.91E-11	0.434589135	0.407	0.315	3.52E-07	pericyte	Map2k1
Bicd2	1.98E-11	0.356991158	0.339	0.239	3.66E-07	pericyte	Bicd2
Pnrc1	2.11E-11	0.364674909	0.633	0.571	3.89E-07	pericyte	Pnrc1
Acp2	2.27E-11	0.369659797	0.321	0.217	4.19E-07	pericyte	Acp2
Ddt	2.36E-11	0.281904179	0.339	0.252	4.35E-07	pericyte	Ddt
Irf2bp2	4.17E-11	0.338090987	0.467	0.37	7.69E-07	pericyte	Irf2bp2
Gnptg	4.40E-11	0.354580162	0.352	0.267	8.10E-07	pericyte	Gnptg
Cd151	4.84E-11	0.334557755	0.692	0.642	8.93E-07	pericyte	Cd151
Clk1	8.76E-11	0.324873263	0.791	0.755	1.61E-06	pericyte	Clk1
Parva	9.35E-11	0.402042867	0.39	0.288	1.72E-06	pericyte	Parva
Fam174a	1.08E-10	0.372878603	0.524	0.463	2.00E-06	pericyte	Fam174a
Il1r1	1.39E-10	0.313531046	0.26	0.168	2.56E-06	pericyte	Il1r1
Txn2	1.97E-10	0.326617842	0.623	0.59	3.62E-06	pericyte	Txn2
Fam214a	2.08E-10	0.306457531	0.299	0.209	3.84E-06	pericyte	Fam214a
Prr24	2.18E-10	0.305842062	0.302	0.211	4.03E-06	pericyte	Prr24
Mtap	2.89E-10	0.343470441	0.306	0.213	5.33E-06	pericyte	Mtap
Lpp	3.37E-10	0.259580774	0.49	0.37	6.21E-06	pericyte	Lpp
Mesdc2	3.77E-10	0.397974533	0.443	0.353	6.96E-06	pericyte	Mesdc2
Xist	4.13E-10	0.345956184	0.79	0.718	7.62E-06	pericyte	Xist
Nr1d2	4.21E-10	0.360608671	0.591	0.527	7.75E-06	pericyte	Nr1d2
Acat1	4.35E-10	0.390108734	0.478	0.394	8.02E-06	pericyte	Acat1
Ppp3r1	4.82E-10	0.487656083	0.582	0.539	8.88E-06	pericyte	Ppp3r1
Msmo1	5.44E-10	0.424904666	0.299	0.213	1.00E-05	pericyte	Msmo1
Tgfbrap1	5.44E-10	0.312406983	0.256	0.173	1.00E-05	pericyte	Tgfbrap1
Arhgap29	6.10E-10	0.34743524	0.759	0.7	1.12E-05	pericyte	Arhgap29
Eif4a2	6.58E-10	0.297113451	0.766	0.777	1.21E-05	pericyte	Eif4a2
9530068E07Rik	6.91E-10	0.421905398	0.487	0.416	1.27E-05	pericyte	9530068E07Rik
Ttc14	9.18E-10	0.430799536	0.488	0.404	1.69E-05	pericyte	Ttc14
Coro2b	9.89E-10	0.28709147	0.343	0.257	1.82E-05	pericyte	Coro2b
Pik3ca	1.25E-09	0.319267813	0.313	0.224	2.31E-05	pericyte	Pik3ca
Cdk2ap2	1.63E-09	0.330324997	0.361	0.293	3.01E-05	pericyte	Cdk2ap2
Emp2	2.22E-09	0.300092099	0.401	0.303	4.10E-05	pericyte	Emp2
Tmem131	2.39E-09	0.339813392	0.394	0.309	4.40E-05	pericyte	Tmem131
Pdxk	5.20E-09	0.361518381	0.693	0.663	9.58E-05	pericyte	Pdxk
Osmr	5.30E-09	0.415060724	0.414	0.328	9.77E-05	pericyte	Osmr
Hsp90b1	8.84E-09	0.327412081	0.813	0.814	0.000163037	pericyte	Hsp90b1
Gcnt2	9.73E-09	0.3260651	0.521	0.431	0.000179306	pericyte	Gcnt2
Zfp871	9.95E-09	0.448428195	0.342	0.259	0.000183369	pericyte	Zfp871
Capzb	1.42E-08	0.278674906	0.72	0.717	0.000262456	pericyte	Capzb
Ndufs8	1.48E-08	0.305285122	0.537	0.5	0.000273488	pericyte	Ndufs8
Cdc40	1.65E-08	0.284777276	0.293	0.208	0.000304734	pericyte	Cdc40
Grb10	2.04E-08	0.318366117	0.317	0.24	0.000376015	pericyte	Grb10
Emc3	3.93E-08	0.384790289	0.552	0.498	0.000723912	pericyte	Emc3
Arid1a	4.01E-08	0.357164781	0.487	0.419	0.000738417	pericyte	Arid1a
Prrc2b	4.51E-08	0.352498379	0.642	0.613	0.000830591	pericyte	Prrc2b
Zbtb4	5.06E-08	0.440117138	0.392	0.317	0.000932818	pericyte	Zbtb4
Srsf7	5.79E-08	0.378201233	0.558	0.518	0.001067538	pericyte	Srsf7
Akna	6.00E-08	0.279893662	0.266	0.191	0.001106626	pericyte	Akna
Cyp20a1	6.20E-08	0.37599827	0.285	0.213	0.001143732	pericyte	Cyp20a1
Maml2	7.29E-08	0.33871863	0.373	0.293	0.001343672	pericyte	Maml2
Ttc33	8.72E-08	0.343570252	0.269	0.195	0.001606932	pericyte	Ttc33
Impact	9.00E-08	0.328318853	0.469	0.394	0.001659058	pericyte	Impact
Klhdc2	9.95E-08	0.392980605	0.367	0.299	0.001833489	pericyte	Klhdc2
H13	1.29E-07	0.320659476	0.513	0.458	0.002385281	pericyte	H13
Pgrmc1	1.38E-07	0.317478016	0.614	0.583	0.002541445	pericyte	Pgrmc1
Stk40	1.38E-07	0.316282302	0.287	0.222	0.002553097	pericyte	Stk40
Tnrc6a	1.51E-07	0.250878038	0.434	0.345	0.002781849	pericyte	Tnrc6a
Srrm2	1.55E-07	0.260323837	0.91	0.905	0.002857284	pericyte	Srrm2
Ktn1	2.29E-07	0.275184582	0.661	0.593	0.004224184	pericyte	Ktn1
Acadsb	2.56E-07	0.390017921	0.306	0.232	0.004710518	pericyte	Acadsb
Alg14	2.86E-07	0.32703322	0.371	0.305	0.005270838	pericyte	Alg14
Ndfip1	2.89E-07	0.251725183	0.659	0.652	0.005327996	pericyte	Ndfip1
Rpn2	3.18E-07	0.324377238	0.63	0.6	0.005853584	pericyte	Rpn2
Pros1	3.34E-07	0.394729672	0.442	0.378	0.006163345	pericyte	Pros1
Map3k2	3.41E-07	0.40603182	0.325	0.26	0.006291786	pericyte	Map3k2
Trib2	3.52E-07	0.327651889	0.344	0.269	0.006480908	pericyte	Trib2
Atp6ap1	3.53E-07	0.340512436	0.655	0.607	0.006510503	pericyte	Atp6ap1
Leprotl1	3.57E-07	0.377989061	0.363	0.286	0.006574776	pericyte	Leprotl1
Rbmx	4.45E-07	0.351199732	0.343	0.27	0.00819623	pericyte	Rbmx
Zfand3	4.96E-07	0.331091752	0.44	0.39	0.009146817	pericyte	Zfand3
Cers4	6.18E-07	0.278962399	0.385	0.307	0.011385241	pericyte	Cers4
Tram1	6.74E-07	0.348265759	0.585	0.552	0.01242566	pericyte	Tram1
Clpp	7.66E-07	0.309193011	0.337	0.276	0.014118012	pericyte	Clpp
Stc1	8.41E-07	0.359937503	0.262	0.201	0.015507705	pericyte	Stc1
Zbtb20	8.53E-07	0.296552351	0.645	0.604	0.015719741	pericyte	Zbtb20
Sec11a	8.84E-07	0.370844426	0.443	0.387	0.016287613	pericyte	Sec11a
Stk24	1.22E-06	0.291457528	0.363	0.292	0.022582827	pericyte	Stk24
AW549877	1.33E-06	0.351658677	0.319	0.244	0.024526054	pericyte	AW549877
Ociad1	1.49E-06	0.301725026	0.647	0.635	0.027388224	pericyte	Ociad1
Ccrl2	1.59E-06	0.293729916	0.324	0.251	0.029232068	pericyte	Ccrl2
Vimp	1.65E-06	0.289815891	0.328	0.266	0.03033666	pericyte	Vimp
Dalrd3	2.16E-06	0.269365564	0.258	0.199	0.03976341	pericyte	Dalrd3
Snx18	2.62E-06	0.298919528	0.329	0.264	0.048241331	pericyte	Snx18
Vamp2	2.92E-06	0.300557011	0.577	0.553	0.05375411	pericyte	Vamp2
Pex5	3.72E-06	0.285963075	0.266	0.202	0.068662928	pericyte	Pex5
Elmo2	3.91E-06	0.403963534	0.393	0.339	0.072072819	pericyte	Elmo2
Ppp2r1a	4.71E-06	0.336141351	0.674	0.667	0.086801504	pericyte	Ppp2r1a
Napa	5.39E-06	0.317988066	0.586	0.552	0.099336917	pericyte	Napa
Rnf187	5.60E-06	0.252514389	0.671	0.666	0.103175968	pericyte	Rnf187
Lrpap1	6.16E-06	0.333430834	0.619	0.592	0.113570317	pericyte	Lrpap1
Ddit3	6.69E-06	0.271969836	0.302	0.249	0.123327698	pericyte	Ddit3
Abl1	7.26E-06	0.309665601	0.306	0.246	0.133777067	pericyte	Abl1
Unc93b1	9.69E-06	0.299287207	0.279	0.224	0.17855648	pericyte	Unc93b1
Gprasp1	1.42E-05	0.360442607	0.283	0.222	0.261983144	pericyte	Gprasp1
Mecp2	1.46E-05	0.362287754	0.341	0.284	0.26914246	pericyte	Mecp2
Hgsnat	1.62E-05	0.351032631	0.28	0.221	0.298855654	pericyte	Hgsnat
Frs2	1.69E-05	0.323878775	0.272	0.217	0.310717772	pericyte	Frs2
Atp5c1	1.96E-05	0.250438234	0.758	0.763	0.361093882	pericyte	Atp5c1
Ddx39b	2.08E-05	0.312417921	0.622	0.6	0.382827685	pericyte	Ddx39b
Prkaa1	2.61E-05	0.41706835	0.44	0.391	0.480616831	pericyte	Prkaa1
Brd3	2.82E-05	0.299945496	0.43	0.38	0.520236107	pericyte	Brd3
Tmod3	2.83E-05	0.308270899	0.634	0.609	0.521816778	pericyte	Tmod3
Zyx	2.86E-05	0.25305932	0.402	0.347	0.526660867	pericyte	Zyx
Ube2e3	3.16E-05	0.312910446	0.448	0.399	0.582259489	pericyte	Ube2e3
Per1	3.32E-05	0.25009777	0.688	0.677	0.611208376	pericyte	Per1
Aff4	4.46E-05	0.337437366	0.465	0.418	0.822974373	pericyte	Aff4
Ppt1	5.42E-05	0.427568225	0.687	0.673	0.999418713	pericyte	Ppt1
Phc1	6.55E-05	0.343675562	0.353	0.308	1	pericyte	Phc1
Asah1	6.62E-05	0.340382177	0.458	0.417	1	pericyte	Asah1
Usp25	6.67E-05	0.318302062	0.439	0.386	1	pericyte	Usp25
Ssr2	6.79E-05	0.264559987	0.522	0.477	1	pericyte	Ssr2
Tusc3	7.23E-05	0.264065907	0.26	0.213	1	pericyte	Tusc3
Atad1	9.70E-05	0.368518577	0.347	0.292	1	pericyte	Atad1
Cyb5r1	0.000100151	0.328227291	0.336	0.288	1	pericyte	Cyb5r1
Vdac1	0.000152018	0.262252671	0.537	0.509	1	pericyte	Vdac1
Txndc5	0.000159006	0.302372575	0.282	0.23	1	pericyte	Txndc5
Atp2c1	0.000201949	0.354631471	0.597	0.571	1	pericyte	Atp2c1
Bcap31	0.000214357	0.282147857	0.574	0.571	1	pericyte	Bcap31
Tmx4	0.000217134	0.312126545	0.272	0.222	1	pericyte	Tmx4
Pdha1	0.000253599	0.315238202	0.393	0.352	1	pericyte	Pdha1
Wdfy3	0.000274696	0.314625331	0.621	0.603	1	pericyte	Wdfy3
Atraid	0.000275385	0.272953007	0.54	0.537	1	pericyte	Atraid
Impad1	0.000292375	0.342961965	0.409	0.38	1	pericyte	Impad1
Glg1	0.000301163	0.364374467	0.427	0.389	1	pericyte	Glg1
Sumo3	0.000326613	0.312495204	0.464	0.437	1	pericyte	Sumo3
Tnrc6b	0.000412523	0.270536182	0.551	0.52	1	pericyte	Tnrc6b
Prpf39	0.000422885	0.331962552	0.458	0.422	1	pericyte	Prpf39
Mdh2	0.000447864	0.254117188	0.663	0.667	1	pericyte	Mdh2
Kdelr2	0.000453191	0.258353814	0.695	0.683	1	pericyte	Kdelr2
Ifngr1	0.00047907	0.301585992	0.495	0.464	1	pericyte	Ifngr1
Pofut2	0.000490413	0.340399098	0.364	0.328	1	pericyte	Pofut2
Ssr1	0.000614688	0.281208264	0.599	0.586	1	pericyte	Ssr1
Serp1	0.000624709	0.340294354	0.405	0.372	1	pericyte	Serp1
Birc6	0.000697525	0.267571857	0.707	0.682	1	pericyte	Birc6
Tmx3	0.000778656	0.325784875	0.421	0.382	1	pericyte	Tmx3
Tpst1	0.000797564	0.317033794	0.316	0.279	1	pericyte	Tpst1
Rpn1	0.001010979	0.307653965	0.497	0.476	1	pericyte	Rpn1
4932438A13Rik	0.001051667	0.343651376	0.531	0.497	1	pericyte	4932438A13Rik
Zmym6	0.001075608	0.284978075	0.271	0.233	1	pericyte	Zmym6
Scamp2	0.001321265	0.295573782	0.335	0.3	1	pericyte	Scamp2
Ewsr1	0.001407956	0.27300749	0.742	0.779	1	pericyte	Ewsr1
Nub1	0.001444001	0.303436459	0.432	0.409	1	pericyte	Nub1
Mapk8ip3	0.001671985	0.254197452	0.462	0.424	1	pericyte	Mapk8ip3
Abhd14b	0.001985576	0.299898096	0.291	0.25	1	pericyte	Abhd14b
Gusb	0.002293918	0.277569888	0.316	0.281	1	pericyte	Gusb
Tmem30a	0.003513164	0.260305846	0.679	0.704	1	pericyte	Tmem30a
R3hdm4	0.003566106	0.25038379	0.427	0.397	1	pericyte	R3hdm4
Rora	0.00381212	0.250376246	0.375	0.339	1	pericyte	Rora
Cpsf6	0.003845854	0.303112464	0.346	0.313	1	pericyte	Cpsf6
Trpm7	0.004086641	0.370710468	0.42	0.388	1	pericyte	Trpm7
Vkorc1	0.004095765	0.252158247	0.413	0.408	1	pericyte	Vkorc1
Sike1	0.004870282	0.257731264	0.327	0.287	1	pericyte	Sike1
Slc25a12	0.005148573	0.353326976	0.325	0.297	1	pericyte	Slc25a12
Atp6ap2	0.005149826	0.351951543	0.457	0.446	1	pericyte	Atp6ap2
Fndc3a	0.005305405	0.305609047	0.313	0.283	1	pericyte	Fndc3a
Magt1	0.005497101	0.312190613	0.335	0.3	1	pericyte	Magt1
Tomm34	0.006425535	0.255618853	0.377	0.343	1	pericyte	Tomm34
Dnpep	0.006929018	0.340101655	0.351	0.334	1	pericyte	Dnpep
Slc7a5	0	1.661742356	0.979	0.327	0	capEC	Slc7a5
Ctla2a	6.11E-272	1.497363628	0.887	0.235	1.13E-267	capEC	Ctla2a
Slc38a3	2.33E-267	1.510150027	0.926	0.288	4.29E-263	capEC	Slc38a3
Eltd1	9.43E-254	1.392819931	0.979	0.347	1.74E-249	capEC	Eltd1
Bsg	7.03E-249	1.362025075	1	0.911	1.30E-244	capEC	Bsg
Slco1a4	8.50E-245	1.334696831	0.995	0.403	1.57E-240	capEC	Slco1a4
Egfl7	1.67E-240	1.193978034	0.99	0.349	3.07E-236	capEC	Egfl7
Vwa1	1.72E-237	1.253066665	0.986	0.379	3.16E-233	capEC	Vwa1
Spock2	3.84E-235	1.1642634	0.999	0.394	7.07E-231	capEC	Spock2
Slco1c1	1.37E-232	1.23573773	0.988	0.361	2.52E-228	capEC	Slco1c1
Tspan13	5.91E-230	1.234191865	0.97	0.365	1.09E-225	capEC	Tspan13
Kdr	5.58E-224	1.325079699	0.868	0.268	1.03E-219	capEC	Kdr
Itm2a	1.53E-222	1.25194096	1	0.477	2.83E-218	capEC	Itm2a
Prom1	5.88E-221	1.251123354	0.955	0.335	1.08E-216	capEC	Prom1
Flt1	3.44E-220	1.188937468	0.999	0.599	6.35E-216	capEC	Flt1
Mfsd2a	1.28E-219	1.517277965	0.85	0.274	2.36E-215	capEC	Mfsd2a
Hmcn1	3.49E-217	1.285382271	0.774	0.199	6.43E-213	capEC	Hmcn1
Abcb1a	5.78E-217	1.065178529	0.988	0.348	1.07E-212	capEC	Abcb1a
Robo4	9.11E-211	1.177820905	0.878	0.284	1.68E-206	capEC	Robo4
Pglyrp1	1.37E-210	0.958163274	0.826	0.223	2.52E-206	capEC	Pglyrp1
Slco2b1	6.41E-209	1.291972257	0.845	0.265	1.18E-204	capEC	Slco2b1
Ablim1	1.45E-208	1.217700668	0.991	0.613	2.68E-204	capEC	Ablim1
Slc40a1	2.32E-205	1.267162382	0.88	0.295	4.28E-201	capEC	Slc40a1
Kank3	2.74E-205	1.08549065	0.913	0.328	5.05E-201	capEC	Kank3
Ramp2	3.54E-205	1.098520903	0.967	0.368	6.53E-201	capEC	Ramp2
Lef1	5.74E-204	1.004198767	0.983	0.523	1.06E-199	capEC	Lef1
Slc39a10	5.54E-203	1.214175773	0.924	0.396	1.02E-198	capEC	Slc39a10
Cd34	2.25E-200	1.153381083	0.948	0.388	4.15E-196	capEC	Cd34
Pltp	1.01E-199	1.088773293	1	0.795	1.87E-195	capEC	Pltp
Tdrp	8.42E-196	1.231814385	0.846	0.282	1.55E-191	capEC	Tdrp
Itga6	3.15E-194	1.100300458	0.837	0.263	5.80E-190	capEC	Itga6
Slc2a1	8.69E-194	1.124086384	0.995	0.562	1.60E-189	capEC	Slc2a1
Ly6c1	3.01E-191	1.030985903	1	0.409	5.54E-187	capEC	Ly6c1
Ivns1abp	1.43E-187	1.786716332	0.799	0.289	2.64E-183	capEC	Ivns1abp
Wfdc1	3.07E-187	1.042819577	0.929	0.395	5.66E-183	capEC	Wfdc1
Slc1a1	4.75E-186	1.390420524	0.671	0.168	8.75E-182	capEC	Slc1a1
Tfrc	8.25E-186	1.440615335	0.83	0.304	1.52E-181	capEC	Tfrc
Palmd	1.04E-184	1.151195803	0.888	0.349	1.91E-180	capEC	Palmd
Slc39a8	1.14E-184	1.283921808	0.726	0.201	2.11E-180	capEC	Slc39a8
Igf1r	2.63E-183	1.129456772	0.943	0.518	4.86E-179	capEC	Igf1r
Slc16a1	8.03E-182	1.613595614	0.835	0.329	1.48E-177	capEC	Slc16a1
Tiam1	5.60E-181	0.647669077	0.663	0.154	1.03E-176	capEC	Tiam1
Pecam1	1.25E-180	0.9698785	0.944	0.332	2.30E-176	capEC	Pecam1
Slc3a2	1.71E-180	1.119980692	0.968	0.728	3.15E-176	capEC	Slc3a2
Ptprb	2.86E-180	0.942100938	0.973	0.355	5.28E-176	capEC	Ptprb
Cldn5	8.62E-180	1.02428934	0.996	0.395	1.59E-175	capEC	Cldn5
Slc7a1	5.88E-179	1.128666683	0.893	0.375	1.08E-174	capEC	Slc7a1
Tmsb10	2.17E-172	0.271474289	0.955	0.597	4.00E-168	capEC	Tmsb10
Tek	3.06E-172	0.9499027	0.953	0.35	5.64E-168	capEC	Tek
Podxl	1.38E-171	0.808902408	0.969	0.344	2.55E-167	capEC	Podxl
9430020K01Rik	4.07E-171	1.010948566	0.995	0.54	7.50E-167	capEC	9430020K01Rik
Nostrin	4.05E-168	1.092057699	0.886	0.399	7.46E-164	capEC	Nostrin
Tie1	4.09E-168	0.889781168	0.927	0.339	7.54E-164	capEC	Tie1
Ly6e	4.62E-167	0.955998767	0.994	0.45	8.52E-163	capEC	Ly6e
Abcg2	2.29E-166	1.078851553	0.932	0.45	4.21E-162	capEC	Abcg2
eGFP	1.39E-165	1.08563625	0.989	0.917	2.56E-161	capEC	eGFP
Sgms1	1.51E-165	0.985609387	0.968	0.467	2.78E-161	capEC	Sgms1
Srgn	5.38E-165	0.87247431	0.947	0.366	9.91E-161	capEC	Srgn
Gsta4	1.66E-164	1.108196101	0.798	0.278	3.06E-160	capEC	Gsta4
Fn1	2.84E-162	0.883518915	0.886	0.332	5.24E-158	capEC	Fn1
Ly6a	1.01E-156	0.836689119	0.994	0.408	1.86E-152	capEC	Ly6a
Lmo2	2.63E-154	1.023777428	0.828	0.312	4.84E-150	capEC	Lmo2
Cdh5	1.01E-152	0.679873771	0.926	0.332	1.86E-148	capEC	Cdh5
Sepp1	6.48E-152	0.934406062	0.996	0.797	1.19E-147	capEC	Sepp1
Lsr	1.45E-151	0.879653326	0.872	0.318	2.68E-147	capEC	Lsr
Ushbp1	2.08E-151	0.846932654	0.794	0.27	3.83E-147	capEC	Ushbp1
Jam2	3.39E-151	1.002339244	0.846	0.335	6.24E-147	capEC	Jam2
Gpcpd1	8.73E-151	0.929781968	0.985	0.717	1.61E-146	capEC	Gpcpd1
Gpr116	2.06E-150	0.866195447	0.974	0.471	3.80E-146	capEC	Gpr116
Mcf2l	4.59E-150	0.774778036	0.747	0.248	8.46E-146	capEC	Mcf2l
Ddc	9.98E-149	1.148644032	0.636	0.174	1.84E-144	capEC	Ddc
Abhd2	4.94E-147	0.908477341	0.931	0.504	9.10E-143	capEC	Abhd2
Mpzl1	4.88E-146	0.946725527	0.872	0.358	9.00E-142	capEC	Mpzl1
Sox18	6.77E-146	0.773867529	0.86	0.303	1.25E-141	capEC	Sox18
S1pr1	2.57E-145	0.802921126	0.919	0.35	4.75E-141	capEC	S1pr1
Ocln	7.56E-144	0.933141472	0.81	0.292	1.39E-139	capEC	Ocln
Grap	1.03E-143	1.032164524	0.819	0.335	1.90E-139	capEC	Grap
Atox1	1.07E-142	0.70187529	0.964	0.613	1.98E-138	capEC	Atox1
Hmgcs2	3.14E-141	1.049747939	0.744	0.253	5.79E-137	capEC	Hmgcs2
Acvrl1	3.71E-141	0.838910961	0.908	0.375	6.84E-137	capEC	Acvrl1
Rgs12	1.46E-137	0.956015017	0.749	0.28	2.69E-133	capEC	Rgs12
Sema3c	7.58E-137	1.010665129	0.726	0.245	1.40E-132	capEC	Sema3c
Pde2a	9.42E-137	0.969888967	0.921	0.5	1.74E-132	capEC	Pde2a
Arl4a	1.54E-135	0.968215965	0.855	0.405	2.84E-131	capEC	Arl4a
Rasip1	9.64E-135	0.787889942	0.784	0.287	1.78E-130	capEC	Rasip1
St3gal6	2.42E-134	0.962592208	0.857	0.397	4.45E-130	capEC	St3gal6
Sparc	8.27E-131	0.738490611	0.998	0.954	1.52E-126	capEC	Sparc
Nos3	4.68E-127	0.736176216	0.763	0.274	8.63E-123	capEC	Nos3
Efr3b	1.07E-125	0.741262317	0.784	0.288	1.97E-121	capEC	Efr3b
Proser2	2.61E-125	0.716712857	0.507	0.118	4.80E-121	capEC	Proser2
Arap3	3.83E-125	0.712435083	0.707	0.249	7.06E-121	capEC	Arap3
Flt4	7.62E-125	0.73295718	0.62	0.187	1.40E-120	capEC	Flt4
Eogt	5.84E-124	0.829176124	0.826	0.339	1.08E-119	capEC	Eogt
Rhobtb1	9.29E-124	0.626665419	0.679	0.224	1.71E-119	capEC	Rhobtb1
Impdh1	1.55E-123	0.926454907	0.679	0.24	2.86E-119	capEC	Impdh1
Eng	6.72E-123	0.810628002	0.984	0.796	1.24E-118	capEC	Eng
Acer2	6.94E-123	1.070188254	0.732	0.283	1.28E-118	capEC	Acer2
Sptbn1	1.33E-122	0.790264823	0.999	0.935	2.46E-118	capEC	Sptbn1
Rnf144b	9.15E-121	0.658389872	0.666	0.225	1.69E-116	capEC	Rnf144b
Anxa3	3.44E-119	0.9213662	0.834	0.392	6.34E-115	capEC	Anxa3
Tspan5	1.18E-118	0.875571104	0.763	0.337	2.18E-114	capEC	Tspan5
Prkch	3.13E-116	0.78540598	0.691	0.24	5.77E-112	capEC	Prkch
Afap1l1	7.19E-115	0.853576376	0.738	0.284	1.33E-110	capEC	Afap1l1
Ucp2	5.17E-114	0.726317568	0.888	0.414	9.52E-110	capEC	Ucp2
Alas1	1.94E-113	0.930363985	0.78	0.361	3.58E-109	capEC	Alas1
Abcc4	3.25E-113	0.76449296	0.739	0.292	6.00E-109	capEC	Abcc4
Slc16a4	3.40E-113	0.997570233	0.614	0.206	6.27E-109	capEC	Slc16a4
Ctnnb1	6.21E-113	0.835806254	0.976	0.727	1.14E-108	capEC	Ctnnb1
Tsc22d1	4.08E-112	0.645110041	0.994	0.879	7.52E-108	capEC	Tsc22d1
Icam2	1.89E-110	0.618308206	0.767	0.282	3.48E-106	capEC	Icam2
Tmsb4x	5.80E-110	0.522946895	1	0.996	1.07E-105	capEC	Tmsb4x
Foxq1	5.50E-109	0.68808984	0.739	0.291	1.01E-104	capEC	Foxq1
Megf6	7.82E-109	0.578126965	0.365	0.059	1.44E-104	capEC	Megf6
Paqr5	2.09E-108	0.807454095	0.675	0.24	3.86E-104	capEC	Paqr5
Slc19a3	3.11E-108	0.980920998	0.567	0.173	5.74E-104	capEC	Slc19a3
Gimap6	1.87E-106	0.902513274	0.798	0.387	3.44E-102	capEC	Gimap6
Emcn	3.75E-106	0.859713626	0.921	0.612	6.92E-102	capEC	Emcn
B2m	7.36E-106	0.543174195	1	0.969	1.36E-101	capEC	B2m
Kitl	1.06E-105	0.745550777	0.833	0.379	1.95E-101	capEC	Kitl
Slc6a6	2.73E-104	0.597877378	0.98	0.52	5.02E-100	capEC	Slc6a6
Zic3	3.07E-104	0.67659853	0.583	0.185	5.67E-100	capEC	Zic3
Slfn5	3.27E-103	0.772527158	0.762	0.348	6.03E-99	capEC	Slfn5
Plcb1	7.49E-103	0.688604739	0.697	0.267	1.38E-98	capEC	Plcb1
Stra6	9.46E-103	0.79689388	0.409	0.086	1.74E-98	capEC	Stra6
Id1	1.11E-101	0.706055047	0.821	0.401	2.04E-97	capEC	Id1
Parvb	2.98E-99	0.477055362	0.65	0.245	5.48E-95	capEC	Parvb
AW112010	1.19E-98	0.746950044	0.61	0.212	2.20E-94	capEC	AW112010
Degs2	2.45E-98	0.767079218	0.629	0.231	4.51E-94	capEC	Degs2
AU021092	3.57E-98	0.835798284	0.545	0.172	6.58E-94	capEC	AU021092
Il10rb	1.05E-97	0.799740378	0.804	0.399	1.93E-93	capEC	Il10rb
Slc30a1	1.69E-97	0.633655566	0.664	0.253	3.12E-93	capEC	Slc30a1
Ctla2b	3.84E-97	0.759774856	0.468	0.125	7.07E-93	capEC	Ctla2b
Nxpe4	2.11E-96	0.730340407	0.66	0.253	3.88E-92	capEC	Nxpe4
Cxcl12	3.93E-96	0.89018443	0.945	0.735	7.24E-92	capEC	Cxcl12
Insr	5.94E-96	0.834750427	0.902	0.665	1.10E-91	capEC	Insr
Sptan1	6.30E-96	0.804450989	0.924	0.63	1.16E-91	capEC	Sptan1
Plk2	7.08E-96	0.736483667	0.716	0.288	1.31E-91	capEC	Plk2
Clic5	9.01E-96	0.727309327	0.607	0.213	1.66E-91	capEC	Clic5
Lphn2	1.25E-95	0.835449305	0.72	0.325	2.31E-91	capEC	Lphn2
She	1.30E-95	0.556124556	0.705	0.266	2.40E-91	capEC	She
Csrp2	2.25E-95	0.758884843	0.659	0.276	4.15E-91	capEC	Csrp2
Gata2	3.85E-95	0.403822455	0.749	0.292	7.10E-91	capEC	Gata2
Myo10	6.63E-95	0.768738399	0.852	0.485	1.22E-90	capEC	Myo10
Grrp1	4.64E-94	0.431566499	0.591	0.209	8.55E-90	capEC	Grrp1
Fli1	1.29E-92	0.632369699	0.741	0.318	2.37E-88	capEC	Fli1
Ccdc85b	3.79E-92	0.539718147	0.859	0.561	6.98E-88	capEC	Ccdc85b
Notum	1.06E-91	0.535947608	0.437	0.112	1.95E-87	capEC	Notum
Sdpr	1.60E-90	0.642155133	0.711	0.29	2.94E-86	capEC	Sdpr
Lnx2	3.41E-90	0.659941497	0.764	0.397	6.29E-86	capEC	Lnx2
Klf2	7.35E-90	0.499907739	0.854	0.417	1.35E-85	capEC	Klf2
Arhgef15	8.33E-90	0.619222472	0.639	0.245	1.54E-85	capEC	Arhgef15
Fxyd5	1.68E-89	0.58315965	0.799	0.386	3.09E-85	capEC	Fxyd5
Tmtc2	4.07E-89	0.623517064	0.516	0.166	7.51E-85	capEC	Tmtc2
Apcdd1	1.27E-88	0.723679826	0.675	0.292	2.34E-84	capEC	Apcdd1
Cd93	1.28E-88	0.593345585	0.727	0.301	2.36E-84	capEC	Cd93
Slc35f2	6.02E-88	0.885278865	0.499	0.161	1.11E-83	capEC	Slc35f2
Xdh	5.70E-87	0.772355645	0.527	0.179	1.05E-82	capEC	Xdh
Cmtm8	1.11E-86	0.579014891	0.552	0.194	2.04E-82	capEC	Cmtm8
Stap2	3.11E-86	0.653201244	0.521	0.169	5.73E-82	capEC	Stap2
Sox17	5.67E-86	0.504515999	0.67	0.26	1.05E-81	capEC	Sox17
Slc38a5	6.93E-85	0.612426468	0.568	0.197	1.28E-80	capEC	Slc38a5
Dock4	5.92E-84	0.485704118	0.562	0.208	1.09E-79	capEC	Dock4
Atp10a	9.68E-84	0.693112316	0.623	0.253	1.78E-79	capEC	Atp10a
Sp100	2.79E-83	0.694273269	0.679	0.309	5.13E-79	capEC	Sp100
Lrrn3	6.19E-83	0.967354794	0.445	0.134	1.14E-78	capEC	Lrrn3
Gimap1	8.03E-83	0.597734267	0.545	0.192	1.48E-78	capEC	Gimap1
Gpr56	3.90E-82	0.674160466	0.591	0.232	7.18E-78	capEC	Gpr56
Dll4	4.53E-82	0.738666218	0.502	0.166	8.36E-78	capEC	Dll4
Ccdc141	8.29E-82	0.800386633	0.844	0.52	1.53E-77	capEC	Ccdc141
Dock9	1.03E-81	0.741555422	0.814	0.465	1.89E-77	capEC	Dock9
Ifnar1	1.33E-81	0.747352824	0.81	0.452	2.46E-77	capEC	Ifnar1
Synm	1.64E-81	0.770829043	0.68	0.317	3.02E-77	capEC	Synm
Elovl7	2.96E-81	0.800868201	0.64	0.274	5.46E-77	capEC	Elovl7
H2-T23	2.65E-80	0.378487187	0.769	0.357	4.88E-76	capEC	H2-T23
Ppp1r16b	8.82E-80	0.460744132	0.734	0.327	1.63E-75	capEC	Ppp1r16b
Id3	2.30E-79	0.567421513	0.954	0.638	4.25E-75	capEC	Id3
H2-D1	3.76E-79	0.444106714	0.983	0.78	6.94E-75	capEC	H2-D1
Clec14a	5.90E-79	0.721579638	0.555	0.202	1.09E-74	capEC	Clec14a
Nfkbia	6.27E-79	0.559176293	0.877	0.571	1.16E-74	capEC	Nfkbia
Aqp11	2.86E-78	0.578482782	0.592	0.232	5.27E-74	capEC	Aqp11
Ptprg	4.07E-78	0.687147918	0.801	0.448	7.51E-74	capEC	Ptprg
Unc45b	4.74E-77	0.565375929	0.434	0.131	8.75E-73	capEC	Unc45b
Akr1c14	6.03E-77	0.844384932	0.489	0.174	1.11E-72	capEC	Akr1c14
Sema7a	1.29E-76	0.392430283	0.535	0.193	2.38E-72	capEC	Sema7a
Cav2	3.38E-76	0.650774901	0.751	0.377	6.24E-72	capEC	Cav2
Cyp2d22	4.86E-76	0.808109642	0.495	0.179	8.96E-72	capEC	Cyp2d22
C130074G19Rik	5.82E-76	0.617389671	0.552	0.216	1.07E-71	capEC	C130074G19Rik
Fam63a	8.80E-76	0.712298691	0.696	0.347	1.62E-71	capEC	Fam63a
Trim16	1.07E-75	0.700186162	0.408	0.118	1.98E-71	capEC	Trim16
Polk	1.36E-75	0.672389416	0.633	0.279	2.51E-71	capEC	Polk
Esam	2.73E-75	0.548704173	0.981	0.842	5.04E-71	capEC	Esam
Gja1	4.27E-75	0.76106759	0.47	0.158	7.88E-71	capEC	Gja1
Ndufa4	1.15E-74	0.488406873	0.829	0.48	2.13E-70	capEC	Ndufa4
Ltbp4	1.29E-74	0.490588045	0.909	0.566	2.38E-70	capEC	Ltbp4
Rasgrp3	2.35E-74	0.762741774	0.86	0.581	4.33E-70	capEC	Rasgrp3
Calm1	5.50E-74	0.516555336	0.996	0.95	1.01E-69	capEC	Calm1
Maoa	1.67E-73	0.662542375	0.708	0.34	3.07E-69	capEC	Maoa
Fam65a	6.09E-73	0.608489625	0.859	0.566	1.12E-68	capEC	Fam65a
Rab11fip1	6.35E-73	0.515043558	0.412	0.122	1.17E-68	capEC	Rab11fip1
B4galt4	1.47E-72	0.766591989	0.581	0.249	2.71E-68	capEC	B4galt4
Mfng	7.74E-71	0.664842184	0.48	0.174	1.43E-66	capEC	Mfng
Sh3glb1	2.09E-70	0.645514315	0.851	0.538	3.85E-66	capEC	Sh3glb1
Mllt4	2.85E-70	0.539962091	0.655	0.306	5.25E-66	capEC	Mllt4
Kcp	5.06E-70	0.392547939	0.428	0.136	9.32E-66	capEC	Kcp
Pnpla6	8.68E-70	0.624219415	0.625	0.292	1.60E-65	capEC	Pnpla6
Nrp1	1.70E-69	0.769046718	0.732	0.392	3.13E-65	capEC	Nrp1
Fgd5	3.24E-69	0.552491768	0.527	0.198	5.98E-65	capEC	Fgd5
Arhgap31	4.28E-69	0.618652324	0.829	0.525	7.89E-65	capEC	Arhgap31
Ttyh2	8.08E-69	0.612990462	0.867	0.582	1.49E-64	capEC	Ttyh2
Mt2	1.24E-68	0.327387468	0.578	0.257	2.29E-64	capEC	Mt2
Flnb	1.38E-68	0.671541792	0.691	0.351	2.55E-64	capEC	Flnb
Hdac7	1.75E-68	0.532675191	0.777	0.453	3.22E-64	capEC	Hdac7
Layn	3.32E-67	0.638216297	0.468	0.172	6.13E-63	capEC	Layn
Myl12b	3.58E-67	0.470404686	0.949	0.814	6.60E-63	capEC	Myl12b
S100a13	1.63E-66	0.352298266	0.747	0.425	3.00E-62	capEC	S100a13
Ctsh	2.06E-66	0.611961637	0.702	0.35	3.80E-62	capEC	Ctsh
Sgpp2	2.73E-66	0.619003711	0.543	0.211	5.03E-62	capEC	Sgpp2
Ppm1f	1.37E-65	0.663280355	0.557	0.235	2.53E-61	capEC	Ppm1f
Slc9a3r2	3.22E-65	0.521118318	0.962	0.735	5.93E-61	capEC	Slc9a3r2
Sema6a	4.05E-65	0.508957494	0.636	0.297	7.46E-61	capEC	Sema6a
Nkd1	7.86E-65	0.638180643	0.641	0.329	1.45E-60	capEC	Nkd1
Hspa12b	3.86E-64	0.519328114	0.507	0.202	7.11E-60	capEC	Hspa12b
Ccm2l	4.11E-64	0.442678389	0.462	0.169	7.57E-60	capEC	Ccm2l
Gbp3	5.97E-64	0.764687581	0.597	0.266	1.10E-59	capEC	Gbp3
Mcc	6.29E-64	0.61637384	0.48	0.183	1.16E-59	capEC	Mcc
Slc16a2	8.48E-64	0.616192068	0.676	0.334	1.56E-59	capEC	Slc16a2
Elk3	9.70E-64	0.501723766	0.682	0.35	1.79E-59	capEC	Elk3
Cd320	1.02E-63	0.711593185	0.471	0.187	1.88E-59	capEC	Cd320
Smarca2	1.44E-63	0.674950059	0.77	0.464	2.66E-59	capEC	Smarca2
Srgap2	6.78E-63	0.592083555	0.615	0.306	1.25E-58	capEC	Srgap2
Ahnak	8.03E-63	0.628866311	0.907	0.65	1.48E-58	capEC	Ahnak
Sorbs2	8.23E-63	0.267089345	0.778	0.412	1.52E-58	capEC	Sorbs2
Ndrg1	1.21E-62	0.475059695	0.856	0.496	2.23E-58	capEC	Ndrg1
H2-K1	1.82E-62	0.413905435	0.953	0.661	3.35E-58	capEC	H2-K1
Ptprm	1.87E-62	0.60389833	0.702	0.374	3.44E-58	capEC	Ptprm
Ndnf	2.44E-61	0.713840398	0.375	0.116	4.51E-57	capEC	Ndnf
Gbp7	2.94E-61	0.648582503	0.649	0.316	5.43E-57	capEC	Gbp7
Efcab4a	8.12E-61	0.4388909	0.512	0.216	1.50E-56	capEC	Efcab4a
Map4k2	1.28E-60	0.556080347	0.723	0.418	2.35E-56	capEC	Map4k2
Rplp1	1.78E-60	0.320576299	0.991	0.933	3.28E-56	capEC	Rplp1
Erg	2.66E-60	0.532400205	0.407	0.142	4.90E-56	capEC	Erg
Pomp	5.86E-60	0.546459748	0.839	0.615	1.08E-55	capEC	Pomp
Gch1	8.20E-60	0.592621249	0.44	0.163	1.51E-55	capEC	Gch1
Thsd1	4.29E-59	0.583888118	0.51	0.21	7.90E-55	capEC	Thsd1
Arhgap27	5.36E-59	0.452794596	0.462	0.176	9.89E-55	capEC	Arhgap27
Cgnl1	8.90E-59	0.579718074	0.955	0.731	1.64E-54	capEC	Cgnl1
Tmem204	1.40E-58	0.619955609	0.896	0.717	2.58E-54	capEC	Tmem204
Col4a3bp	1.78E-58	0.497154168	0.669	0.348	3.28E-54	capEC	Col4a3bp
Ets1	2.10E-58	0.69902544	0.854	0.618	3.88E-54	capEC	Ets1
Gpd2	3.93E-58	0.615454989	0.609	0.294	7.24E-54	capEC	Gpd2
Abcc6	5.43E-58	0.484245281	0.342	0.107	1.00E-53	capEC	Abcc6
St8sia4	7.00E-58	0.636515692	0.665	0.359	1.29E-53	capEC	St8sia4
Dusp3	7.16E-58	0.631740111	0.918	0.729	1.32E-53	capEC	Dusp3
Nfib	4.67E-57	0.537332676	0.624	0.327	8.61E-53	capEC	Nfib
Dennd3	4.86E-57	0.561318889	0.507	0.218	8.96E-53	capEC	Dennd3
Plxnd1	8.99E-57	0.507835686	0.515	0.234	1.66E-52	capEC	Plxnd1
App	1.07E-56	0.43012925	0.994	0.918	1.98E-52	capEC	App
F11r	1.19E-56	0.538634014	0.677	0.349	2.20E-52	capEC	F11r
Apoe	1.65E-56	0.26809205	0.924	0.682	3.03E-52	capEC	Apoe
Atp8a1	6.29E-56	0.498464641	0.625	0.308	1.16E-51	capEC	Atp8a1
Mkl2	4.20E-55	0.454790024	0.824	0.511	7.75E-51	capEC	Mkl2
Lgals9	5.25E-55	0.552982289	0.741	0.403	9.68E-51	capEC	Lgals9
Ufd1l	5.77E-55	0.546298351	0.78	0.486	1.06E-50	capEC	Ufd1l
Lrp8	2.12E-54	0.649901546	0.316	0.094	3.91E-50	capEC	Lrp8
Pdgfb	2.17E-54	0.578857145	0.522	0.237	4.01E-50	capEC	Pdgfb
Mfsd7c	2.34E-54	0.549994784	0.494	0.213	4.31E-50	capEC	Mfsd7c
Fnbp1l	6.20E-54	0.468542887	0.583	0.283	1.14E-49	capEC	Fnbp1l
Arl2bp	6.36E-54	0.606377072	0.753	0.468	1.17E-49	capEC	Arl2bp
Nomo1	8.26E-54	0.634294564	0.556	0.276	1.52E-49	capEC	Nomo1
Slc52a2	1.72E-53	0.501924918	0.499	0.226	3.16E-49	capEC	Slc52a2
Tmem88	3.21E-53	0.415252118	0.574	0.302	5.91E-49	capEC	Tmem88
S100a16	4.35E-53	0.361432797	0.69	0.348	8.01E-49	capEC	S100a16
Hprt	1.04E-52	0.617306832	0.737	0.469	1.92E-48	capEC	Hprt
Cpne8	2.16E-51	0.353060682	0.474	0.205	3.98E-47	capEC	Cpne8
Ly75	2.42E-51	0.424713969	0.293	0.084	4.47E-47	capEC	Ly75
Socs2	2.52E-51	0.423745377	0.427	0.17	4.64E-47	capEC	Socs2
St6galnac2	7.64E-51	0.652806707	0.515	0.245	1.41E-46	capEC	St6galnac2
Cd59a	8.43E-51	0.455872673	0.609	0.322	1.55E-46	capEC	Cd59a
Slc52a3	1.02E-50	0.528708274	0.432	0.169	1.88E-46	capEC	Slc52a3
Arl15	1.13E-50	0.312941915	0.511	0.224	2.08E-46	capEC	Arl15
Macf1	1.17E-50	0.567783897	0.933	0.789	2.16E-46	capEC	Macf1
Pim3	1.34E-50	0.621825808	0.613	0.347	2.47E-46	capEC	Pim3
Fam43a	1.74E-50	0.398017764	0.337	0.114	3.21E-46	capEC	Fam43a
Limch1	1.92E-50	0.607866904	0.496	0.233	3.54E-46	capEC	Limch1
Dnm3	4.51E-50	0.3844511	0.567	0.269	8.31E-46	capEC	Dnm3
Prickle1	9.13E-50	0.61989404	0.543	0.275	1.68E-45	capEC	Prickle1
Tnfsf10	1.36E-49	0.444892093	0.427	0.167	2.51E-45	capEC	Tnfsf10
Pqlc1	2.03E-49	0.570024351	0.514	0.236	3.74E-45	capEC	Pqlc1
Slc22a81	3.04E-49	0.481741008	0.96	0.757	5.61E-45	capEC	Slc22a8
Smox	7.94E-49	0.576238005	0.464	0.215	1.46E-44	capEC	Smox
Itih5	9.90E-49	0.514331031	0.825	0.556	1.82E-44	capEC	Itih5
Arhgef3	1.41E-48	0.608320017	0.432	0.179	2.59E-44	capEC	Arhgef3
Far2	2.40E-48	0.593799642	0.476	0.22	4.43E-44	capEC	Far2
Anks1	3.09E-48	0.502588892	0.515	0.253	5.69E-44	capEC	Anks1
Gimap5	3.55E-48	0.39869656	0.313	0.101	6.54E-44	capEC	Gimap5
Rps14	3.99E-48	0.31120876	0.978	0.886	7.35E-44	capEC	Rps14
Stab1	6.97E-48	0.300263078	0.337	0.114	1.29E-43	capEC	Stab1
Gpr4	4.08E-47	0.577007064	0.671	0.397	7.53E-43	capEC	Gpr4
Vat1	7.84E-47	0.35340836	0.818	0.58	1.45E-42	capEC	Vat1
Zfp366	1.34E-46	0.279736874	0.356	0.13	2.47E-42	capEC	Zfp366
Plxna2	2.07E-46	0.555329978	0.406	0.168	3.82E-42	capEC	Plxna2
Nras	2.13E-46	0.552580572	0.773	0.504	3.93E-42	capEC	Nras
2900026A02Rik	2.22E-46	0.451701637	0.496	0.233	4.10E-42	capEC	2900026A02Rik
Esyt2	3.10E-46	0.560058324	0.71	0.43	5.71E-42	capEC	Esyt2
Baiap2	4.65E-46	0.463135238	0.416	0.179	8.57E-42	capEC	Baiap2
Mt1	4.85E-46	0.423478256	0.866	0.701	8.93E-42	capEC	Mt1
Notch4	1.05E-45	0.354121729	0.634	0.344	1.93E-41	capEC	Notch4
Fam101b	1.29E-45	0.567665116	0.359	0.137	2.37E-41	capEC	Fam101b
Tpm4	2.08E-45	0.536189817	0.902	0.718	3.83E-41	capEC	Tpm4
Sigirr	3.83E-45	0.457793015	0.387	0.153	7.07E-41	capEC	Sigirr
Fas	3.87E-45	0.568372322	0.371	0.145	7.13E-41	capEC	Fas
Rps11	6.94E-45	0.28721455	0.948	0.826	1.28E-40	capEC	Rps11
Rpl13a	8.24E-45	0.32524439	0.985	0.914	1.52E-40	capEC	Rpl13a
Efna1	8.41E-45	0.549393316	0.434	0.19	1.55E-40	capEC	Efna1
Tubb5	1.12E-44	0.509931618	0.866	0.68	2.07E-40	capEC	Tubb5
Grasp	1.17E-44	0.345440998	0.483	0.22	2.16E-40	capEC	Grasp
Qk	1.74E-44	0.388061549	0.823	0.532	3.21E-40	capEC	Qk
Slc16a9	2.00E-44	0.443503419	0.501	0.249	3.68E-40	capEC	Slc16a9
Jag2	5.04E-44	0.25781032	0.476	0.208	9.29E-40	capEC	Jag2
Faim	6.10E-44	0.450001759	0.453	0.213	1.12E-39	capEC	Faim
Map3k1	4.37E-43	0.508471737	0.52	0.275	8.06E-39	capEC	Map3k1
Arpc1b	4.53E-43	0.38673464	0.766	0.532	8.35E-39	capEC	Arpc1b
Lims2	4.89E-43	0.522535171	0.597	0.334	9.01E-39	capEC	Lims2
Ldlrad3	1.18E-42	0.589328316	0.593	0.329	2.17E-38	capEC	Ldlrad3
Tbc1d14	1.38E-42	0.712871012	0.437	0.205	2.55E-38	capEC	Tbc1d14
Cpt1a	1.73E-42	0.60402129	0.614	0.357	3.18E-38	capEC	Cpt1a
Rtp4	1.74E-42	0.496926936	0.455	0.212	3.20E-38	capEC	Rtp4
Vamp5	1.92E-42	0.355954882	0.447	0.205	3.53E-38	capEC	Vamp5
Nampt	2.94E-42	0.593394285	0.632	0.374	5.42E-38	capEC	Nampt
Def6	4.35E-42	0.412791728	0.362	0.145	8.02E-38	capEC	Def6
Agfg1	4.75E-42	0.505835614	0.467	0.226	8.75E-38	capEC	Agfg1
Colgalt2	6.07E-42	0.406919038	0.366	0.145	1.12E-37	capEC	Colgalt2
Wwtr1	6.99E-42	0.430290046	0.706	0.45	1.29E-37	capEC	Wwtr1
Cd200	9.87E-42	0.545117362	0.805	0.556	1.82E-37	capEC	Cd200
Sh3bgrl3	1.45E-41	0.391216352	0.804	0.555	2.67E-37	capEC	Sh3bgrl3
Rnf125	2.55E-41	0.365021994	0.349	0.136	4.70E-37	capEC	Rnf125
Bmpr2	2.66E-41	0.522195831	0.784	0.539	4.90E-37	capEC	Bmpr2
Gnai2	3.69E-41	0.480828258	0.917	0.774	6.81E-37	capEC	Gnai2
Prkd2	4.23E-41	0.416401488	0.605	0.347	7.79E-37	capEC	Prkd2
Gbp4	4.92E-41	0.418183065	0.46	0.207	9.07E-37	capEC	Gbp4
Tpm3	6.68E-41	0.298572827	0.803	0.575	1.23E-36	capEC	Tpm3
Rai14	1.11E-40	0.413558982	0.345	0.134	2.05E-36	capEC	Rai14
Slc31a1	2.26E-40	0.566127799	0.581	0.327	4.16E-36	capEC	Slc31a1
Mtus1	5.66E-40	0.535924014	0.835	0.645	1.04E-35	capEC	Mtus1
Pik3ip1	8.45E-40	0.547748274	0.592	0.356	1.56E-35	capEC	Pik3ip1
Lxn	1.28E-39	0.460896972	0.377	0.161	2.35E-35	capEC	Lxn
Dpp4	1.43E-39	0.472611047	0.293	0.102	2.64E-35	capEC	Dpp4
Pik3r6	1.69E-39	0.422822944	0.267	0.086	3.12E-35	capEC	Pik3r6
Tmem252	1.74E-39	0.389287251	0.393	0.167	3.21E-35	capEC	Tmem252
Slc50a1	1.76E-39	0.47552409	0.748	0.504	3.25E-35	capEC	Slc50a1
Plekhg5	5.26E-39	0.42115243	0.435	0.209	9.69E-35	capEC	Plekhg5
Msrb2	7.09E-39	0.509812188	0.373	0.161	1.31E-34	capEC	Msrb2
Scarb1	9.28E-39	0.573580754	0.676	0.452	1.71E-34	capEC	Scarb1
Gse1	1.08E-38	0.254635971	0.434	0.207	2.00E-34	capEC	Gse1
Hbegf	1.79E-38	0.41019004	0.476	0.236	3.30E-34	capEC	Hbegf
Nhsl1	1.86E-38	0.383535207	0.449	0.212	3.42E-34	capEC	Nhsl1
Utrn	3.62E-38	0.423805435	0.973	0.87	6.67E-34	capEC	Utrn
Ostf1	4.39E-38	0.481054057	0.731	0.499	8.09E-34	capEC	Ostf1
Gpr146	5.92E-38	0.533255587	0.573	0.337	1.09E-33	capEC	Gpr146
Git2	8.66E-38	0.493804688	0.62	0.388	1.60E-33	capEC	Git2
Vamp3	1.10E-37	0.570154584	0.728	0.522	2.02E-33	capEC	Vamp3
Ppp1r13b	2.34E-37	0.473343853	0.362	0.16	4.32E-33	capEC	Ppp1r13b
Akr1a1	2.90E-37	0.414412069	0.938	0.848	5.35E-33	capEC	Akr1a1
N4bp3	3.37E-37	0.423476247	0.321	0.128	6.20E-33	capEC	N4bp3
Foxp1	4.08E-37	0.493239635	0.789	0.589	7.53E-33	capEC	Foxp1
Nedd9	5.60E-37	0.369079387	0.46	0.225	1.03E-32	capEC	Nedd9
Shroom1	8.33E-37	0.364813057	0.32	0.126	1.54E-32	capEC	Shroom1
Hhex	1.04E-36	0.400610359	0.357	0.149	1.92E-32	capEC	Hhex
Pnkd	2.01E-36	0.562110512	0.61	0.402	3.71E-32	capEC	Pnkd
Pomc	2.70E-35	0.260328363	0.282	0.103	4.98E-31	capEC	Pomc
Paqr7	4.33E-35	0.46481626	0.555	0.322	7.98E-31	capEC	Paqr7
Tmem98	4.87E-35	0.433399908	0.469	0.245	8.98E-31	capEC	Tmem98
Ceacam1	5.54E-35	0.417241453	0.382	0.175	1.02E-30	capEC	Ceacam1
Heg1	5.78E-35	0.402826095	0.705	0.455	1.06E-30	capEC	Heg1
Pkp4	6.47E-35	0.498132604	0.469	0.249	1.19E-30	capEC	Pkp4
Sorbs3	6.67E-35	0.415342034	0.849	0.7	1.23E-30	capEC	Sorbs3
Gbp9	8.24E-35	0.442500258	0.372	0.169	1.52E-30	capEC	Gbp9
Fcgrt	9.35E-35	0.472785259	0.872	0.763	1.72E-30	capEC	Fcgrt
Mmrn2	1.62E-34	0.29231116	0.475	0.229	2.99E-30	capEC	Mmrn2
Psmb8	1.75E-34	0.388980521	0.558	0.313	3.23E-30	capEC	Psmb8
Pgm5	1.80E-34	0.273238944	0.298	0.114	3.32E-30	capEC	Pgm5
Jak3	2.05E-34	0.292716372	0.364	0.158	3.78E-30	capEC	Jak3
Lhfpl2	3.31E-34	0.513964824	0.371	0.17	6.10E-30	capEC	Lhfpl2
Sh3tc1	4.28E-34	0.39311211	0.272	0.1	7.90E-30	capEC	Sh3tc1
Dab2	6.14E-34	0.432134395	0.407	0.195	1.13E-29	capEC	Dab2
Spns2	1.14E-33	0.475194194	0.318	0.134	2.10E-29	capEC	Spns2
Osbpl1a	1.28E-33	0.451907192	0.522	0.288	2.36E-29	capEC	Osbpl1a
Trim25	3.03E-33	0.403350062	0.659	0.427	5.59E-29	capEC	Trim25
Lpar6	3.27E-33	0.652194671	0.395	0.197	6.02E-29	capEC	Lpar6
Car41	7.96E-33	0.348317183	0.881	0.675	1.47E-28	capEC	Car4
AI467606	1.90E-32	0.378434556	0.326	0.139	3.49E-28	capEC	AI467606
Samd9l	2.71E-32	0.48362145	0.422	0.215	5.00E-28	capEC	Samd9l
Bcl2l1	4.32E-32	0.487341777	0.648	0.446	7.96E-28	capEC	Bcl2l1
Ifnar2	5.54E-32	0.458406245	0.761	0.591	1.02E-27	capEC	Ifnar2
Trim30a	7.27E-32	0.512561095	0.356	0.161	1.34E-27	capEC	Trim30a
Myct1	7.56E-32	0.375523538	0.289	0.116	1.39E-27	capEC	Myct1
Tbkbp1	9.62E-32	0.321833026	0.423	0.22	1.77E-27	capEC	Tbkbp1
Mfhas1	1.12E-31	0.47010486	0.414	0.213	2.06E-27	capEC	Mfhas1
Exoc6	1.29E-31	0.406359709	0.381	0.178	2.38E-27	capEC	Exoc6
Rab11a	1.94E-31	0.408829402	0.797	0.586	3.58E-27	capEC	Rab11a
Irf7	3.98E-31	0.377419478	0.422	0.208	7.34E-27	capEC	Irf7
Ecscr	5.25E-31	0.397023704	0.49	0.267	9.68E-27	capEC	Ecscr
Epas1	5.82E-31	0.294820138	0.995	0.951	1.07E-26	capEC	Epas1
4931406P16Rik	7.11E-31	0.379773982	0.754	0.544	1.31E-26	capEC	4931406P16Rik
Psme1	8.36E-31	0.357178265	0.739	0.522	1.54E-26	capEC	Psme1
Rassf9	9.97E-31	0.321613205	0.277	0.109	1.84E-26	capEC	Rassf9
Gbp2	2.83E-30	0.519640069	0.462	0.253	5.22E-26	capEC	Gbp2
Crip2	4.02E-30	0.289678754	0.967	0.854	7.40E-26	capEC	Crip2
Tmem44	4.20E-30	0.352974029	0.295	0.122	7.74E-26	capEC	Tmem44
Oasl2	4.61E-30	0.421002946	0.517	0.288	8.50E-26	capEC	Oasl2
Ppapdc2	4.96E-30	0.45891758	0.349	0.164	9.14E-26	capEC	Ppapdc2
Acox1	5.30E-30	0.478085882	0.584	0.373	9.77E-26	capEC	Acox1
Iqgap1	5.61E-30	0.387942145	0.824	0.627	1.03E-25	capEC	Iqgap1
Pcp4l1	8.03E-30	0.29234866	0.962	0.745	1.48E-25	capEC	Pcp4l1
Klhl6	9.87E-30	0.515806296	0.269	0.108	1.82E-25	capEC	Klhl6
Palm	1.09E-29	0.400331993	0.509	0.298	2.01E-25	capEC	Palm
Anxa4	1.33E-29	0.513591589	0.38	0.192	2.46E-25	capEC	Anxa4
Sox7	1.92E-29	0.387989589	0.32	0.14	3.55E-25	capEC	Sox7
Rps3	2.07E-29	0.329006345	0.967	0.86	3.81E-25	capEC	Rps3
Tmem123	4.66E-29	0.539232675	0.689	0.492	8.59E-25	capEC	Tmem123
Xaf1	7.25E-29	0.427795735	0.51	0.312	1.34E-24	capEC	Xaf1
Tmbim6	7.56E-29	0.330696585	0.962	0.893	1.39E-24	capEC	Tmbim6
Arhgef2	1.02E-28	0.288902553	0.849	0.622	1.88E-24	capEC	Arhgef2
Trim47	1.03E-28	0.446955179	0.476	0.274	1.91E-24	capEC	Trim47
Ifi35	1.07E-28	0.368002369	0.541	0.331	1.97E-24	capEC	Ifi35
Sorbs1	1.13E-28	0.28338793	0.896	0.693	2.09E-24	capEC	Sorbs1
Gpr155	1.39E-28	0.52998122	0.504	0.303	2.56E-24	capEC	Gpr155
Abcg1	1.50E-28	0.393141327	0.506	0.296	2.77E-24	capEC	Abcg1
Sgk1	1.99E-28	0.357286759	0.484	0.267	3.66E-24	capEC	Sgk1
Ubl3	2.12E-28	0.48982798	0.67	0.487	3.91E-24	capEC	Ubl3
Luzp1	3.16E-28	0.404260889	0.738	0.536	5.82E-24	capEC	Luzp1
Fmnl3	4.45E-28	0.426486856	0.612	0.404	8.20E-24	capEC	Fmnl3
Apobec3	4.51E-28	0.363411679	0.309	0.139	8.31E-24	capEC	Apobec3
Lrrc49	4.56E-28	0.398649927	0.47	0.265	8.40E-24	capEC	Lrrc49
Arpc3	6.63E-28	0.354913293	0.658	0.462	1.22E-23	capEC	Arpc3
Dusp6	7.84E-28	0.58685965	0.527	0.333	1.45E-23	capEC	Dusp6
Txnip	9.18E-28	0.354458701	0.794	0.604	1.69E-23	capEC	Txnip
Hip1	1.09E-27	0.527045729	0.592	0.406	2.02E-23	capEC	Hip1
Arf6	1.23E-27	0.314132022	0.535	0.334	2.27E-23	capEC	Arf6
Atp5j	1.42E-27	0.284554502	0.945	0.887	2.61E-23	capEC	Atp5j
Sdcbp	1.90E-27	0.443361216	0.772	0.593	3.49E-23	capEC	Sdcbp
Sec14l1	1.93E-27	0.442212614	0.553	0.352	3.56E-23	capEC	Sec14l1
Kctd12	2.27E-27	0.328368179	0.361	0.176	4.18E-23	capEC	Kctd12
Ifit1	3.03E-27	0.410979533	0.364	0.181	5.59E-23	capEC	Ifit1
Tsc22d3	4.10E-27	0.447511918	0.813	0.637	7.55E-23	capEC	Tsc22d3
Iigp1	5.09E-27	0.44382269	0.344	0.166	9.39E-23	capEC	Iigp1
Bnip3l	7.51E-27	0.280211775	0.783	0.583	1.39E-22	capEC	Bnip3l
Arrdc1	8.21E-27	0.444388653	0.277	0.121	1.51E-22	capEC	Arrdc1
Kctd10	1.04E-26	0.441647769	0.512	0.314	1.92E-22	capEC	Kctd10
4632428N05Rik	1.06E-26	0.344907274	0.315	0.145	1.95E-22	capEC	4632428N05Rik
Swap70	1.06E-26	0.449321871	0.414	0.224	1.96E-22	capEC	Swap70
Net1	1.27E-26	0.380088568	0.439	0.237	2.34E-22	capEC	Net1
Bcl6b	1.44E-26	0.369947849	0.29	0.13	2.66E-22	capEC	Bcl6b
Nod1	1.83E-26	0.429765996	0.398	0.214	3.37E-22	capEC	Nod1
Tpd52	1.91E-26	0.378295175	0.567	0.366	3.52E-22	capEC	Tpd52
Card10	2.53E-26	0.390076884	0.383	0.201	4.66E-22	capEC	Card10
Cdkn1a	3.23E-26	0.262632844	0.406	0.215	5.95E-22	capEC	Cdkn1a
Plscr4	3.49E-26	0.410874282	0.515	0.309	6.44E-22	capEC	Plscr4
Ifit3	3.50E-26	0.381397754	0.427	0.234	6.44E-22	capEC	Ifit3
Plcg1	5.34E-26	0.433396927	0.475	0.285	9.84E-22	capEC	Plcg1
Arl4d	6.11E-26	0.311844231	0.346	0.171	1.13E-21	capEC	Arl4d
Adam15	7.20E-26	0.438767271	0.674	0.481	1.33E-21	capEC	Adam15
Lipa	7.33E-26	0.445243986	0.553	0.354	1.35E-21	capEC	Lipa
Sypl	1.44E-25	0.382703156	0.803	0.613	2.65E-21	capEC	Sypl
Ppfibp1	1.57E-25	0.437481786	0.65	0.433	2.89E-21	capEC	Ppfibp1
Phactr4	1.85E-25	0.320407206	0.527	0.334	3.41E-21	capEC	Phactr4
Tbc1d4	1.99E-25	0.410417624	0.342	0.176	3.67E-21	capEC	Tbc1d4
Snx3	2.59E-25	0.314770113	0.9	0.785	4.77E-21	capEC	Snx3
Stat1	2.76E-25	0.398514904	0.779	0.577	5.09E-21	capEC	Stat1
BC028528	3.12E-25	0.25125066	0.743	0.562	5.74E-21	capEC	BC028528
Pdgfd	4.16E-25	0.333100993	0.31	0.148	7.67E-21	capEC	Pdgfd
Adam10	5.55E-25	0.30815498	0.733	0.529	1.02E-20	capEC	Adam10
Tril	6.76E-25	0.384625539	0.401	0.221	1.25E-20	capEC	Tril
Reck	8.51E-25	0.485128499	0.558	0.372	1.57E-20	capEC	Reck
8430408G22Rik	9.81E-25	0.328662883	0.254	0.108	1.81E-20	capEC	8430408G22Rik
Klhl5	1.35E-24	0.445004714	0.491	0.303	2.48E-20	capEC	Klhl5
St3gal1	1.55E-24	0.328435611	0.256	0.111	2.86E-20	capEC	St3gal1
Tgfbr2	1.88E-24	0.38544132	0.723	0.537	3.46E-20	capEC	Tgfbr2
Foxf2	2.43E-24	0.348229471	0.749	0.563	4.48E-20	capEC	Foxf2
Ggact	2.88E-24	0.253101151	0.5	0.299	5.31E-20	capEC	Ggact
Slc46a3	4.16E-24	0.374118495	0.299	0.143	7.66E-20	capEC	Slc46a3
Smpdl3a	5.04E-24	0.41622164	0.507	0.305	9.29E-20	capEC	Smpdl3a
Psmb10	6.43E-24	0.314936335	0.542	0.35	1.19E-19	capEC	Psmb10
Frmd4b	1.14E-23	0.39315163	0.527	0.326	2.11E-19	capEC	Frmd4b
Ephb4	1.37E-23	0.389363158	0.395	0.225	2.52E-19	capEC	Ephb4
Phactr1	1.66E-23	0.264262706	0.421	0.234	3.05E-19	capEC	Phactr1
Dram2	2.21E-23	0.426279706	0.61	0.418	4.07E-19	capEC	Dram2
2810025M15Rik	2.22E-23	0.290896473	0.44	0.264	4.10E-19	capEC	2810025M15Rik
Nes	2.24E-23	0.486304857	0.669	0.497	4.13E-19	capEC	Nes
Samhd1	2.30E-23	0.324489899	0.547	0.354	4.23E-19	capEC	Samhd1
Irf9	2.89E-23	0.39811818	0.416	0.238	5.32E-19	capEC	Irf9
Pxn	3.80E-23	0.266437484	0.416	0.242	7.00E-19	capEC	Pxn
Tmeff1	4.21E-23	0.340098312	0.316	0.155	7.75E-19	capEC	Tmeff1
Adcy4	6.07E-23	0.302219464	0.406	0.223	1.12E-18	capEC	Adcy4
Dab2ip	7.40E-23	0.299573172	0.733	0.544	1.36E-18	capEC	Dab2ip
Rapgef4	1.29E-22	0.415808594	0.734	0.584	2.38E-18	capEC	Rapgef4
Sos1	1.80E-22	0.356546354	0.474	0.295	3.32E-18	capEC	Sos1
Pdlim5	1.95E-22	0.358625706	0.591	0.401	3.59E-18	capEC	Pdlim5
Clic4	2.35E-22	0.372701274	0.867	0.718	4.34E-18	capEC	Clic4
Tmc7	2.68E-22	0.391053815	0.251	0.114	4.93E-18	capEC	Tmc7
Tgfa	5.41E-22	0.391137809	0.371	0.205	9.97E-18	capEC	Tgfa
Grb14	9.00E-22	0.373824195	0.416	0.24	1.66E-17	capEC	Grb14
Cnot6l	1.14E-21	0.308570642	0.462	0.284	2.10E-17	capEC	Cnot6l
Skil	1.31E-21	0.304306826	0.418	0.246	2.41E-17	capEC	Skil
Rin2	1.94E-21	0.365850932	0.408	0.237	3.57E-17	capEC	Rin2
Sgms2	2.71E-21	0.373678732	0.35	0.188	5.00E-17	capEC	Sgms2
Tanc1	2.74E-21	0.388125848	0.471	0.296	5.05E-17	capEC	Tanc1
Fam129b	4.08E-21	0.351548176	0.548	0.363	7.52E-17	capEC	Fam129b
Zmiz1	4.16E-21	0.279402437	0.579	0.396	7.67E-17	capEC	Zmiz1
Fzd4	4.40E-21	0.288156264	0.28	0.139	8.11E-17	capEC	Fzd4
Atp1a1	6.96E-21	0.261656282	0.736	0.52	1.28E-16	capEC	Atp1a1
Tpst2	7.84E-21	0.372301722	0.407	0.244	1.44E-16	capEC	Tpst2
Foxo1	8.56E-21	0.450324341	0.398	0.237	1.58E-16	capEC	Foxo1
Bnip2	1.13E-20	0.405524696	0.619	0.444	2.09E-16	capEC	Bnip2
Kifc3	1.37E-20	0.310678128	0.376	0.215	2.53E-16	capEC	Kifc3
Pls3	1.59E-20	0.427786702	0.764	0.639	2.93E-16	capEC	Pls3
Fam13c	2.72E-20	0.33749691	0.589	0.411	5.01E-16	capEC	Fam13c
Sh3bp4	3.03E-20	0.316508245	0.407	0.24	5.59E-16	capEC	Sh3bp4
Pde8a	3.60E-20	0.365523574	0.485	0.317	6.64E-16	capEC	Pde8a
Prnp	3.70E-20	0.251597531	0.687	0.489	6.83E-16	capEC	Prnp
Steap3	4.19E-20	0.349116879	0.283	0.144	7.72E-16	capEC	Steap3
Akap2	4.55E-20	0.434106543	0.705	0.556	8.38E-16	capEC	Akap2
Tapbp	6.55E-20	0.32546307	0.801	0.641	1.21E-15	capEC	Tapbp
Rpl4	7.91E-20	0.307827381	0.947	0.888	1.46E-15	capEC	Rpl4
Tnfrsf19	8.38E-20	0.311692898	0.706	0.518	1.54E-15	capEC	Tnfrsf19
Sipa1l2	1.08E-19	0.310814575	0.294	0.153	1.98E-15	capEC	Sipa1l2
Tmem184b	1.29E-19	0.353962615	0.653	0.495	2.37E-15	capEC	Tmem184b
Sft2d2	2.11E-19	0.359309882	0.403	0.24	3.89E-15	capEC	Sft2d2
Nav1	2.27E-19	0.420129626	0.335	0.186	4.18E-15	capEC	Nav1
Stk38	3.05E-19	0.34575113	0.522	0.342	5.63E-15	capEC	Stk38
Tcf3	3.08E-19	0.275933932	0.462	0.302	5.67E-15	capEC	Tcf3
Capn2	3.18E-19	0.365286793	0.648	0.481	5.86E-15	capEC	Capn2
Ptp4a2	3.62E-19	0.377478921	0.609	0.443	6.66E-15	capEC	Ptp4a2
1110034G24Rik	3.90E-19	0.364053739	0.304	0.165	7.18E-15	capEC	1110034G24Rik
Calcrl	4.62E-19	0.283072554	0.493	0.309	8.52E-15	capEC	Calcrl
Aspscr1	5.26E-19	0.325572095	0.442	0.281	9.70E-15	capEC	Aspscr1
Pcmtd1	5.64E-19	0.361063443	0.542	0.374	1.04E-14	capEC	Pcmtd1
Cmtm6	7.16E-19	0.412476731	0.507	0.345	1.32E-14	capEC	Cmtm6
Ifi44	7.31E-19	0.429371832	0.259	0.129	1.35E-14	capEC	Ifi44
Arpc2	9.26E-19	0.304009119	0.764	0.633	1.71E-14	capEC	Arpc2
Dpagt1	1.01E-18	0.333678603	0.33	0.183	1.86E-14	capEC	Dpagt1
Uaca	1.13E-18	0.381641008	0.655	0.49	2.08E-14	capEC	Uaca
Ap1s2	1.18E-18	0.388977975	0.407	0.249	2.18E-14	capEC	Ap1s2
Leprot	1.36E-18	0.422137695	0.54	0.386	2.50E-14	capEC	Leprot
Casp8	3.47E-18	0.41071742	0.301	0.166	6.41E-14	capEC	Casp8
Fut8	3.60E-18	0.450592807	0.424	0.266	6.64E-14	capEC	Fut8
Scarf1	4.47E-18	0.313664433	0.469	0.311	8.23E-14	capEC	Scarf1
Snx13	5.15E-18	0.406038906	0.413	0.265	9.49E-14	capEC	Snx13
Arhgap18	5.61E-18	0.430146825	0.289	0.156	1.03E-13	capEC	Arhgap18
Prkab1	6.15E-18	0.400688167	0.427	0.273	1.13E-13	capEC	Prkab1
Rgs3	8.71E-18	0.256475186	0.699	0.537	1.60E-13	capEC	Rgs3
Nxn	9.80E-18	0.329873266	0.28	0.148	1.81E-13	capEC	Nxn
Rpl8	1.06E-17	0.261806941	0.932	0.882	1.96E-13	capEC	Rpl8
Eif3f	1.11E-17	0.322995471	0.733	0.596	2.04E-13	capEC	Eif3f
Irgm1	1.18E-17	0.431451227	0.401	0.247	2.18E-13	capEC	Irgm1
Arhgap26	1.73E-17	0.250899831	0.376	0.225	3.19E-13	capEC	Arhgap26
St6galnac3	2.66E-17	0.328174622	0.344	0.195	4.91E-13	capEC	St6galnac3
Ier3	2.74E-17	0.281934854	0.618	0.445	5.05E-13	capEC	Ier3
Tspan12	4.20E-17	0.318935209	0.517	0.347	7.74E-13	capEC	Tspan12
Add3	4.61E-17	0.397897578	0.507	0.366	8.51E-13	capEC	Add3
Sh2d3c	4.83E-17	0.314261487	0.459	0.302	8.91E-13	capEC	Sh2d3c
Serpinb9	5.36E-17	0.376574869	0.431	0.279	9.87E-13	capEC	Serpinb9
Dnm2	6.58E-17	0.320924563	0.705	0.565	1.21E-12	capEC	Dnm2
Ifi47	6.83E-17	0.384062294	0.287	0.153	1.26E-12	capEC	Ifi47
Dok4	8.94E-17	0.345794388	0.253	0.132	1.65E-12	capEC	Dok4
Usp18	1.02E-16	0.400225957	0.35	0.211	1.87E-12	capEC	Usp18
Lrrc8a	1.27E-16	0.263422218	0.691	0.537	2.34E-12	capEC	Lrrc8a
Mtpap	1.96E-16	0.343318097	0.381	0.239	3.62E-12	capEC	Mtpap
Map3k11	2.17E-16	0.298844465	0.448	0.297	4.01E-12	capEC	Map3k11
Tspan9	2.65E-16	0.334883892	0.401	0.254	4.88E-12	capEC	Tspan9
Lrrc8c	3.60E-16	0.291715433	0.438	0.285	6.63E-12	capEC	Lrrc8c
Ica1	4.38E-16	0.293220295	0.259	0.138	8.07E-12	capEC	Ica1
Chka	4.96E-16	0.403489237	0.311	0.186	9.15E-12	capEC	Chka
Ldha	5.01E-16	0.295874759	0.77	0.673	9.23E-12	capEC	Ldha
Gnb1	5.60E-16	0.262794061	0.928	0.895	1.03E-11	capEC	Gnb1
Nrep	7.76E-16	0.375219092	0.509	0.355	1.43E-11	capEC	Nrep
Mtmr6	8.37E-16	0.418866931	0.584	0.429	1.54E-11	capEC	Mtmr6
Plekhh2	8.44E-16	0.354929701	0.342	0.212	1.56E-11	capEC	Plekhh2
Itpripl1	9.60E-16	0.272873191	0.268	0.147	1.77E-11	capEC	Itpripl1
Dgke	1.02E-15	0.291425218	0.251	0.134	1.89E-11	capEC	Dgke
Tcf7	1.14E-15	0.273571858	0.354	0.217	2.10E-11	capEC	Tcf7
Cav1	1.36E-15	0.30197057	0.525	0.353	2.51E-11	capEC	Cav1
Cpd	1.88E-15	0.406341212	0.538	0.392	3.47E-11	capEC	Cpd
D830031N03Rik	2.19E-15	0.340024907	0.319	0.191	4.04E-11	capEC	D830031N03Rik
Hs3st1	2.21E-15	0.286157677	0.344	0.208	4.07E-11	capEC	Hs3st1
Znrf1	2.25E-15	0.279849689	0.416	0.274	4.14E-11	capEC	Znrf1
Eci2	2.55E-15	0.316854336	0.522	0.379	4.70E-11	capEC	Eci2
Fam219b	4.60E-15	0.327161459	0.367	0.231	8.48E-11	capEC	Fam219b
Shisa5	4.93E-15	0.281649029	0.646	0.486	9.09E-11	capEC	Shisa5
Sri	5.81E-15	0.30977512	0.744	0.618	1.07E-10	capEC	Sri
Helz2	7.27E-15	0.278048261	0.37	0.233	1.34E-10	capEC	Helz2
Extl3	8.03E-15	0.346169881	0.737	0.642	1.48E-10	capEC	Extl3
Hspb8	1.03E-14	0.32890079	0.335	0.203	1.89E-10	capEC	Hspb8
Tubb4b	1.52E-14	0.265260052	0.478	0.352	2.81E-10	capEC	Tubb4b
Kctd20	1.62E-14	0.339353705	0.299	0.179	2.98E-10	capEC	Kctd20
Angptl4	1.75E-14	0.34549002	0.269	0.154	3.23E-10	capEC	Angptl4
Rgcc	3.08E-14	0.283970454	0.6	0.464	5.67E-10	capEC	Rgcc
Elmo1	3.65E-14	0.359231686	0.267	0.152	6.74E-10	capEC	Elmo1
Mff	4.28E-14	0.386075762	0.65	0.526	7.89E-10	capEC	Mff
Stx6	5.40E-14	0.386378962	0.395	0.266	9.95E-10	capEC	Stx6
Cdc42ep3	6.52E-14	0.270675717	0.356	0.228	1.20E-09	capEC	Cdc42ep3
Osbpl9	8.72E-14	0.311778455	0.699	0.571	1.61E-09	capEC	Osbpl9
Zfand2a	9.31E-14	0.325916509	0.323	0.199	1.72E-09	capEC	Zfand2a
Pmp22	9.74E-14	0.30551157	0.476	0.342	1.80E-09	capEC	Pmp22
Cltb	1.10E-13	0.299435425	0.632	0.526	2.03E-09	capEC	Cltb
Fryl	1.12E-13	0.300367776	0.674	0.531	2.06E-09	capEC	Fryl
Gpx1	1.39E-13	0.276673141	0.789	0.695	2.56E-09	capEC	Gpx1
Stx12	1.60E-13	0.342957265	0.604	0.474	2.94E-09	capEC	Stx12
Map4	1.67E-13	0.353748957	0.742	0.61	3.09E-09	capEC	Map4
Ctnna1	2.19E-13	0.315168381	0.778	0.692	4.04E-09	capEC	Ctnna1
Inpp5k	2.36E-13	0.339400996	0.483	0.345	4.34E-09	capEC	Inpp5k
Clip1	2.54E-13	0.38264205	0.605	0.48	4.69E-09	capEC	Clip1
Gosr2	2.73E-13	0.421239819	0.418	0.291	5.04E-09	capEC	Gosr2
Cttnbp2nl	3.13E-13	0.291596578	0.349	0.224	5.77E-09	capEC	Cttnbp2nl
Cdk17	3.49E-13	0.308644654	0.346	0.222	6.44E-09	capEC	Cdk17
Commd1	4.39E-13	0.270371468	0.463	0.337	8.09E-09	capEC	Commd1
Cmpk1	4.84E-13	0.28988265	0.395	0.271	8.92E-09	capEC	Cmpk1
Max	5.54E-13	0.324990319	0.345	0.23	1.02E-08	capEC	Max
Gclm	5.80E-13	0.293777413	0.375	0.25	1.07E-08	capEC	Gclm
Adipor2	6.77E-13	0.276831769	0.434	0.292	1.25E-08	capEC	Adipor2
Irgm2	8.44E-13	0.327828694	0.303	0.181	1.56E-08	capEC	Irgm2
Hipk3	1.02E-12	0.333837941	0.507	0.371	1.87E-08	capEC	Hipk3
Peli1	1.30E-12	0.351763453	0.442	0.321	2.40E-08	capEC	Peli1
Nrbp1	1.52E-12	0.37015519	0.55	0.432	2.80E-08	capEC	Nrbp1
Fyco1	1.94E-12	0.35356013	0.396	0.27	3.57E-08	capEC	Fyco1
Bag5	2.17E-12	0.318917566	0.314	0.199	3.99E-08	capEC	Bag5
Lrch1	2.77E-12	0.303209707	0.349	0.229	5.10E-08	capEC	Lrch1
Adipor1	3.26E-12	0.348892563	0.696	0.605	6.00E-08	capEC	Adipor1
Ets2	3.43E-12	0.268537534	0.489	0.354	6.31E-08	capEC	Ets2
Dhx40	4.09E-12	0.372169419	0.34	0.222	7.54E-08	capEC	Dhx40
Abca1	4.48E-12	0.284642397	0.491	0.375	8.25E-08	capEC	Abca1
Ppp1r2	5.74E-12	0.253449371	0.747	0.631	1.06E-07	capEC	Ppp1r2
Mcl1	1.26E-11	0.251876462	0.672	0.557	2.32E-07	capEC	Mcl1
Mmd	1.68E-11	0.256657324	0.303	0.194	3.09E-07	capEC	Mmd
Lrrfip1	2.14E-11	0.273433687	0.287	0.179	3.95E-07	capEC	Lrrfip1
Gatsl3	2.46E-11	0.284433819	0.306	0.195	4.54E-07	capEC	Gatsl3
Tjp2	3.05E-11	0.325828217	0.347	0.235	5.62E-07	capEC	Tjp2
Pitpna	3.09E-11	0.25477687	0.407	0.286	5.69E-07	capEC	Pitpna
Wdr37	4.40E-11	0.272219819	0.324	0.214	8.12E-07	capEC	Wdr37
Myo1e	5.68E-11	0.266140761	0.427	0.306	1.05E-06	capEC	Myo1e
Slc31a2	9.15E-11	0.331903092	0.339	0.23	1.69E-06	capEC	Slc31a2
Dusp22	1.24E-10	0.410184932	0.264	0.168	2.28E-06	capEC	Dusp22
Anxa2	1.32E-10	0.255288938	0.682	0.557	2.43E-06	capEC	Anxa2
Ankrd13a	1.33E-10	0.31266016	0.398	0.288	2.45E-06	capEC	Ankrd13a
Cdc42se1	1.58E-10	0.269481671	0.577	0.457	2.91E-06	capEC	Cdc42se1
Prdm16	2.24E-10	0.262541707	0.289	0.189	4.13E-06	capEC	Prdm16
Tmem9b	3.01E-10	0.26229383	0.64	0.528	5.55E-06	capEC	Tmem9b
Tpra1	3.78E-10	0.250151892	0.471	0.355	6.97E-06	capEC	Tpra1
Itsn2	4.97E-10	0.373541794	0.591	0.493	9.15E-06	capEC	Itsn2
Tollip	6.67E-10	0.412777833	0.423	0.32	1.23E-05	capEC	Tollip
Ciart	7.06E-10	0.252265398	0.283	0.188	1.30E-05	capEC	Ciart
Filip1	9.63E-10	0.336288844	0.319	0.219	1.77E-05	capEC	Filip1
Gbe1	1.00E-09	0.301383044	0.319	0.218	1.85E-05	capEC	Gbe1
Gatad2a	1.57E-09	0.25948279	0.386	0.281	2.90E-05	capEC	Gatad2a
Dpp8	1.60E-09	0.301912262	0.371	0.271	2.94E-05	capEC	Dpp8
Becn1	1.84E-09	0.367975008	0.402	0.306	3.39E-05	capEC	Becn1
Strip1	1.89E-09	0.322018605	0.345	0.244	3.48E-05	capEC	Strip1
Pxk	2.26E-09	0.281845603	0.435	0.332	4.16E-05	capEC	Pxk
2610001J05Rik	2.67E-09	0.265796877	0.473	0.365	4.92E-05	capEC	2610001J05Rik
Rnf19a	4.32E-09	0.284816646	0.392	0.292	7.97E-05	capEC	Rnf19a
Ssu72	4.59E-09	0.258614297	0.609	0.519	8.46E-05	capEC	Ssu72
Arhgef1	6.06E-09	0.259900348	0.483	0.387	0.000111665	capEC	Arhgef1
Usp54	7.05E-09	0.27053242	0.326	0.228	0.000129898	capEC	Usp54
Zcchc6	7.29E-09	0.343308141	0.45	0.355	0.000134366	capEC	Zcchc6
Hsd3b7	9.84E-09	0.311701306	0.299	0.206	0.00018132	capEC	Hsd3b7
Psma6	2.19E-08	0.258225087	0.68	0.6	0.000403563	capEC	Psma6
Necap2	3.28E-08	0.279645893	0.404	0.315	0.000604457	capEC	Necap2
Stard3nl	4.13E-08	0.269611357	0.455	0.354	0.000760615	capEC	Stard3nl
Arl6ip4	4.92E-08	0.252176926	0.333	0.246	0.000906602	capEC	Arl6ip4
Arf2	5.25E-08	0.409039652	0.337	0.252	0.000968344	capEC	Arf2
Ndufaf7	6.81E-08	0.268957283	0.274	0.191	0.001256266	capEC	Ndufaf7
Nfe2l1	8.59E-08	0.329893056	0.478	0.387	0.001584024	capEC	Nfe2l1
Ubap2	1.24E-07	0.298913886	0.321	0.24	0.002279358	capEC	Ubap2
Bag1	1.32E-07	0.268995037	0.403	0.314	0.002436764	capEC	Bag1
Dync1li2	1.74E-07	0.261153841	0.485	0.386	0.003202677	capEC	Dync1li2
Xpnpep1	1.95E-07	0.288003603	0.27	0.189	0.003600734	capEC	Xpnpep1
Slc35f5	2.06E-07	0.287971183	0.309	0.224	0.003788943	capEC	Slc35f5
Ctnnd1	2.17E-07	0.294385639	0.475	0.383	0.004009339	capEC	Ctnnd1
Kif5b	2.34E-07	0.289701221	0.694	0.608	0.004310667	capEC	Kif5b
Klf11	2.51E-07	0.259269192	0.29	0.207	0.004635286	capEC	Klf11
Cyfip1	3.46E-07	0.278510427	0.44	0.348	0.006379919	capEC	Cyfip1
Klf12	4.17E-07	0.271750245	0.462	0.366	0.007680649	capEC	Klf12
Rapgef3	6.25E-07	0.251857044	0.445	0.358	0.011515378	capEC	Rapgef3
Rbck1	8.97E-07	0.263720487	0.45	0.375	0.016532775	capEC	Rbck1
Eif3e	2.37E-06	0.254751154	0.433	0.352	0.043759834	capEC	Eif3e
2700089E24Rik	3.00E-06	0.257072316	0.603	0.538	0.055267647	capEC	2700089E24Rik
Ccser2	3.30E-06	0.273753257	0.574	0.503	0.060925438	capEC	Ccser2
Rcbtb1	4.49E-06	0.26065789	0.311	0.236	0.082784763	capEC	Rcbtb1
Sesn1	5.14E-06	0.303981053	0.439	0.368	0.094704916	capEC	Sesn1
Pfkl	5.22E-06	0.253638784	0.432	0.356	0.096171056	capEC	Pfkl
Pink1	1.90E-05	0.261325966	0.613	0.542	0.35082935	capEC	Pink1
Ensa	3.64E-05	0.265033524	0.45	0.376	0.670262394	capEC	Ensa
Atg12	4.08E-05	0.28212407	0.342	0.271	0.751286767	capEC	Atg12
Rap1gds1	0.000201108	0.263554167	0.388	0.324	1	capEC	Rap1gds1
Abhd5	0.003738619	0.255550197	0.273	0.234	1	capEC	Abhd5
Csde1	0.004331096	0.262356181	0.68	0.66	1	capEC	Csde1
Bmx	7.13E-295	1.491665989	0.622	0.032	1.31E-290	aEC	Bmx
Alpl	2.36E-286	2.022631847	0.847	0.124	4.34E-282	aEC	Alpl
Gkn3	6.53E-265	3.070563812	0.726	0.086	1.20E-260	aEC	Gkn3
Alox12	1.89E-222	1.326434556	0.562	0.044	3.48E-218	aEC	Alox12
Rad54b	3.74E-196	1.20846251	0.69	0.101	6.90E-192	aEC	Rad54b
Slc26a10	5.46E-192	1.478001452	0.557	0.059	1.01E-187	aEC	Slc26a10
Glul	5.80E-180	1.473376377	0.995	0.671	1.07E-175	aEC	Glul
Hey1	1.14E-177	1.211148519	0.632	0.094	2.11E-173	aEC	Hey1
Eps8l2	2.82E-168	1.100396713	0.63	0.102	5.19E-164	aEC	Eps8l2
Sema3g	1.55E-160	0.628057312	0.38	0.022	2.86E-156	aEC	Sema3g
S1pr11	9.49E-153	1.262497994	0.99	0.42	1.75E-148	aEC	S1pr1
Fbln2	3.61E-152	1.063190939	0.397	0.031	6.66E-148	aEC	Fbln2
Jag21	5.49E-152	0.864444688	0.782	0.201	1.01E-147	aEC	Jag2
Egfl8	8.87E-152	1.158460929	0.484	0.06	1.63E-147	aEC	Egfl8
Gata21	3.01E-145	0.832762745	0.942	0.328	5.56E-141	aEC	Gata2
Sox171	2.21E-144	1.019376678	0.891	0.285	4.07E-140	aEC	Sox17
Ly6c11	2.42E-144	1.199377897	0.998	0.493	4.46E-140	aEC	Ly6c1
Mecom.1	6.10E-139	0.962953319	0.637	0.13	1.13E-134	aEC	Mecom.1
Tsc22d11	3.56E-138	1.033773086	1	0.894	6.56E-134	aEC	Tsc22d1
Slc6a61	3.64E-137	1.26126322	1	0.582	6.71E-133	aEC	Slc6a6
Podxl1	1.21E-135	1.113986655	0.998	0.428	2.22E-131	aEC	Podxl
Sox181	1.43E-135	1.0920884	0.961	0.367	2.64E-131	aEC	Sox18
Efnb2	5.98E-135	0.573017602	0.501	0.071	1.10E-130	aEC	Efnb2
Tmem100	1.05E-130	1.372930351	0.467	0.066	1.93E-126	aEC	Tmem100
Arl151	1.76E-130	0.825569361	0.768	0.227	3.24E-126	aEC	Arl15
Nebl	9.98E-126	0.768751898	0.741	0.204	1.84E-121	aEC	Nebl
Vegfc	3.78E-125	0.852074396	0.32	0.022	6.97E-121	aEC	Vegfc
Cdk19	9.34E-124	1.358293159	0.668	0.179	1.72E-119	aEC	Cdk19
Mmrn21	1.32E-122	1.059328919	0.755	0.222	2.44E-118	aEC	Mmrn2
Ltbp41	1.67E-122	1.113635389	0.983	0.603	3.09E-118	aEC	Ltbp4
Eogt1	8.91E-122	1.064948683	0.944	0.391	1.64E-117	aEC	Eogt
Gpr1161	8.78E-120	1.039866984	1	0.539	1.62E-115	aEC	Gpr116
Itpr3	1.63E-118	0.761219058	0.576	0.122	3.01E-114	aEC	Itpr3
Ly6e1	1.33E-117	1.021357023	1	0.527	2.46E-113	aEC	Ly6e
Plk21	6.14E-116	1.304298967	0.852	0.328	1.13E-111	aEC	Plk2
Cdh51	8.09E-116	0.831712385	0.978	0.408	1.49E-111	aEC	Cdh5
Ly6a1	2.18E-114	1.03089867	1	0.49	4.03E-110	aEC	Ly6a
Stmn2	1.21E-113	1.006242344	0.305	0.025	2.23E-109	aEC	Stmn2
9430020K01Rik1	6.80E-113	1.002575167	0.998	0.604	1.25E-108	aEC	9430020K01Rik
Slco1c11	9.52E-113	1.053918091	0.983	0.45	1.76E-108	aEC	Slco1c1
Efr3b1	1.20E-112	0.89121952	0.901	0.341	2.21E-108	aEC	Efr3b
Flt11	1.35E-112	0.983532799	1	0.656	2.49E-108	aEC	Flt1
Stom	4.47E-111	1.066602909	0.811	0.297	8.24E-107	aEC	Stom
Lmo7	9.92E-111	0.699956715	0.656	0.173	1.83E-106	aEC	Lmo7
Id11	2.37E-110	0.983773172	0.947	0.442	4.38E-106	aEC	Id1
Plcb11	5.20E-110	0.799219176	0.852	0.305	9.58E-106	aEC	Plcb1
Tek1	2.75E-109	0.948868319	0.978	0.431	5.07E-105	aEC	Tek
Ptprb1	2.90E-109	0.912337666	0.995	0.439	5.34E-105	aEC	Ptprb
Irf71	4.97E-109	0.972407291	0.688	0.199	9.16E-105	aEC	Irf7
Pecam11	9.25E-108	0.901310851	0.978	0.414	1.70E-103	aEC	Pecam1
Kitl1	1.51E-106	0.984712333	0.93	0.429	2.78E-102	aEC	Kitl
H2-D11	2.29E-105	0.819214112	0.998	0.807	4.21E-101	aEC	H2-D1
Entpd1	8.05E-105	1.079715237	0.712	0.224	1.48E-100	aEC	Entpd1
Fam181b	2.93E-104	0.420063472	0.354	0.042	5.40E-100	aEC	Fam181b
B2m1	6.57E-104	0.801571659	1	0.974	1.21E-99	aEC	B2m
Syt15	6.70E-104	0.71749445	0.274	0.02	1.24E-99	aEC	Syt15
Slc9a3r21	7.45E-104	0.910044143	0.99	0.763	1.37E-99	aEC	Slc9a3r2
St8sia6	3.78E-103	0.705102928	0.436	0.071	6.98E-99	aEC	St8sia6
Acvrl11	5.38E-103	0.921255387	0.954	0.444	9.93E-99	aEC	Acvrl1
Klf21	7.26E-103	0.864605889	0.971	0.461	1.34E-98	aEC	Klf2
Tm4sf1	9.44E-103	1.105146983	0.976	0.816	1.74E-98	aEC	Tm4sf1
Mpzl11	9.49E-102	0.934432199	0.932	0.422	1.75E-97	aEC	Mpzl1
Prom11	1.23E-101	0.927216878	0.961	0.422	2.27E-97	aEC	Prom1
Dll41	1.47E-100	0.837930793	0.668	0.189	2.70E-96	aEC	Dll4
Rasd1	4.71E-100	1.120032481	0.528	0.121	8.68E-96	aEC	Rasd1
Cd931	3.35E-99	0.881632294	0.872	0.34	6.17E-95	aEC	Cd93
Ifitm3	3.73E-99	0.90685838	0.998	0.9	6.88E-95	aEC	Ifitm3
Spock21	5.86E-99	0.897049194	0.985	0.482	1.08E-94	aEC	Spock2
Icam21	3.39E-98	0.827386288	0.874	0.335	6.26E-94	aEC	Icam2
Slc2a11	1.25E-97	0.92963819	1	0.623	2.31E-93	aEC	Slc2a1
Sgpp21	2.96E-97	0.903294714	0.722	0.232	5.46E-93	aEC	Sgpp2
Sgms11	4.08E-97	0.908168245	0.985	0.536	7.53E-93	aEC	Sgms1
Acer21	4.45E-96	0.739353895	0.872	0.326	8.21E-92	aEC	Acer2
Sdpr1	1.43E-95	0.874366004	0.843	0.33	2.63E-91	aEC	Sdpr
Tie11	2.25E-95	0.739135539	0.976	0.415	4.15E-91	aEC	Tie1
Fxyd51	3.05E-95	0.846219788	0.908	0.428	5.62E-91	aEC	Fxyd5
Id31	7.76E-95	0.817120058	0.998	0.677	1.43E-90	aEC	Id3
Plcg2	7.44E-93	0.485390903	0.317	0.038	1.37E-88	aEC	Plcg2
Crispld1	8.91E-93	0.801723538	0.346	0.048	1.64E-88	aEC	Crispld1
Ucp21	3.78E-91	0.931076357	0.942	0.473	6.97E-87	aEC	Ucp2
Tspan131	6.72E-90	0.782323011	0.985	0.448	1.24E-85	aEC	Tspan13
She1	1.19E-88	0.793332408	0.809	0.313	2.20E-84	aEC	She
Sepp11	5.83E-87	0.888282962	1	0.825	1.07E-82	aEC	Sepp1
Abcb1a1	2.33E-86	0.71688403	0.985	0.439	4.30E-82	aEC	Abcb1a
Mgst1	2.68E-86	0.640643713	0.462	0.101	4.94E-82	aEC	Mgst1
Nxpe41	3.32E-86	0.794808896	0.782	0.292	6.12E-82	aEC	Nxpe4
Ssfa2	4.95E-86	0.940158553	0.685	0.244	9.12E-82	aEC	Ssfa2
Gm694	1.30E-85	0.287714332	0.683	0.217	2.39E-81	aEC	Gm694
Lsr1	1.68E-85	0.732609823	0.92	0.39	3.09E-81	aEC	Lsr
Slc30a11	2.15E-84	0.615481058	0.789	0.293	3.97E-80	aEC	Slc30a1
Edn1	2.36E-84	1.254662772	0.47	0.11	4.34E-80	aEC	Edn1
Aqp111	3.07E-84	0.715554586	0.734	0.261	5.66E-80	aEC	Aqp11
Mkl21	1.53E-83	0.726884342	0.949	0.537	2.83E-79	aEC	Mkl2
Egfl71	2.38E-83	0.742455324	1	0.439	4.40E-79	aEC	Egfl7
H2-K11	2.75E-83	0.896522572	0.983	0.698	5.08E-79	aEC	H2-K1
Ushbp11	3.01E-83	0.69474066	0.845	0.336	5.55E-79	aEC	Ushbp1
Srgn1	6.21E-83	0.664679322	0.981	0.443	1.15E-78	aEC	Srgn
Tgfb2	3.11E-81	0.829030817	0.714	0.268	5.73E-77	aEC	Tgfb2
Foxq11	7.20E-81	0.61785535	0.835	0.34	1.33E-76	aEC	Foxq1
Clec1a	1.37E-80	0.67150617	0.286	0.035	2.53E-76	aEC	Clec1a
Rasip11	6.37E-79	0.640974677	0.852	0.348	1.17E-74	aEC	Rasip1
Cldn51	8.49E-79	0.782524619	1	0.479	1.56E-74	aEC	Cldn5
Jam21	4.23E-78	0.753632731	0.901	0.399	7.79E-74	aEC	Jam2
Ptprm1	5.60E-78	0.734121293	0.85	0.398	1.03E-73	aEC	Ptprm
Abcc41	2.29E-77	0.616594665	0.855	0.339	4.21E-73	aEC	Abcc4
Oas1a	3.86E-77	0.457821099	0.482	0.121	7.11E-73	aEC	Oas1a
Edn3	5.53E-77	0.802545016	0.479	0.122	1.02E-72	aEC	Edn3
Gbp31	2.04E-76	0.783733954	0.738	0.291	3.75E-72	aEC	Gbp3
Vim	5.78E-76	0.811924933	0.966	0.631	1.07E-71	aEC	Vim
Slc16a21	7.46E-76	0.749021531	0.814	0.362	1.37E-71	aEC	Slc16a2
Il10rb1	1.98E-72	0.698350192	0.91	0.44	3.65E-68	aEC	Il10rb
Cdkn1c	2.14E-72	0.554721417	0.588	0.19	3.94E-68	aEC	Cdkn1c
Cd341	4.63E-72	0.683240528	0.964	0.465	8.54E-68	aEC	Cd34
Grasp1	1.32E-71	0.474085974	0.659	0.231	2.43E-67	aEC	Grasp
Ramp21	1.43E-71	0.598294868	0.985	0.45	2.64E-67	aEC	Ramp2
Ceacam11	7.82E-71	0.575083604	0.574	0.176	1.44E-66	aEC	Ceacam1
S100a161	8.76E-71	0.608571231	0.845	0.373	1.62E-66	aEC	S100a16
Psmb81	9.56E-70	0.718812252	0.76	0.318	1.76E-65	aEC	Psmb8
Vwa11	2.71E-69	0.671320774	0.971	0.467	5.00E-65	aEC	Vwa1
Sgms21	5.78E-69	0.554199821	0.571	0.178	1.06E-64	aEC	Sgms2
Ocln1	2.83E-68	0.66899861	0.835	0.362	5.22E-64	aEC	Ocln
Gpd21	2.21E-67	0.755471238	0.738	0.319	4.07E-63	aEC	Gpd2
Fgd51	3.10E-67	0.679340061	0.632	0.229	5.71E-63	aEC	Fgd5
H2-T231	6.87E-67	0.506370708	0.857	0.402	1.27E-62	aEC	H2-T23
Epas11	2.69E-66	0.565681192	1	0.957	4.96E-62	aEC	Epas1
Akr1c141	3.81E-66	0.762519757	0.596	0.202	7.03E-62	aEC	Akr1c14
Sigirr1	4.32E-66	0.571092065	0.535	0.164	7.96E-62	aEC	Sigirr
Dusp1	6.64E-66	0.921875257	0.93	0.625	1.22E-61	aEC	Dusp1
Ablim11	1.08E-65	0.638950705	0.993	0.666	1.99E-61	aEC	Ablim1
Ufd1l1	1.54E-65	0.708674361	0.893	0.511	2.84E-61	aEC	Ufd1l
Gpcpd11	2.00E-65	0.714801747	0.988	0.755	3.69E-61	aEC	Gpcpd1
Notch41	2.22E-65	0.598292859	0.77	0.365	4.09E-61	aEC	Notch4
Trim471	2.90E-65	0.66561669	0.678	0.272	5.34E-61	aEC	Trim47
Nos31	4.79E-65	0.553079844	0.804	0.338	8.84E-61	aEC	Nos3
Nedd91	7.20E-65	0.550979864	0.642	0.231	1.33E-60	aEC	Nedd9
Parvb1	3.28E-64	0.37591579	0.722	0.291	6.06E-60	aEC	Parvb
Cd2ap	7.78E-64	0.594689937	0.84	0.434	1.43E-59	aEC	Cd2ap
Slco1a41	2.41E-63	0.632225306	0.988	0.488	4.44E-59	aEC	Slco1a4
Itm2a1	2.56E-63	0.656207874	1	0.551	4.72E-59	aEC	Itm2a
Pdgfd1	8.42E-63	0.455824352	0.489	0.144	1.55E-58	aEC	Pdgfd
Arhgef151	8.44E-63	0.546122984	0.705	0.291	1.56E-58	aEC	Arhgef15
Rhpn2	1.07E-62	0.6799985	0.298	0.055	1.97E-58	aEC	Rhpn2
Eltd11	1.98E-62	0.48234139	0.988	0.436	3.65E-58	aEC	Eltd1
C130074G19Rik1	2.41E-62	0.41957317	0.659	0.248	4.44E-58	aEC	C130074G19Rik
Wfdc11	1.12E-61	0.57147535	0.937	0.47	2.06E-57	aEC	Wfdc1
Myct11	1.15E-61	0.442602413	0.441	0.118	2.13E-57	aEC	Myct1
Nudt14	1.21E-61	0.40253798	0.465	0.133	2.23E-57	aEC	Nudt14
Oasl21	1.35E-61	0.835521508	0.688	0.295	2.50E-57	aEC	Oasl2
Grrp11	1.54E-61	0.371186704	0.671	0.251	2.84E-57	aEC	Grrp1
Ecscr1	4.36E-61	0.572584059	0.676	0.271	8.04E-57	aEC	Ecscr
Plscr2	8.26E-61	0.705719613	0.446	0.128	1.52E-56	aEC	Plscr2
Sos11	2.25E-60	0.676377169	0.68	0.29	4.15E-56	aEC	Sos1
Calm11	4.57E-60	0.499466144	0.998	0.956	8.42E-56	aEC	Calm1
Afap1l11	3.19E-59	0.622879942	0.775	0.343	5.88E-55	aEC	Afap1l1
Ctnnb11	4.48E-59	0.62496145	0.983	0.761	8.27E-55	aEC	Ctnnb1
Gimap11	6.48E-59	0.413308635	0.63	0.23	1.20E-54	aEC	Gimap1
Klf4	1.30E-58	0.506345338	0.68	0.285	2.40E-54	aEC	Klf4
Sox13	2.40E-58	0.589632893	0.581	0.223	4.42E-54	aEC	Sox13
Lef11	3.11E-58	0.488003786	0.995	0.586	5.73E-54	aEC	Lef1
St6galnac31	9.11E-58	0.662464551	0.535	0.187	1.68E-53	aEC	St6galnac3
Snx10	1.05E-57	0.496657543	0.339	0.078	1.94E-53	aEC	Snx10
Tmem881	1.52E-57	0.548156397	0.688	0.324	2.80E-53	aEC	Tmem88
Pdgfb1	3.07E-57	0.557413921	0.646	0.259	5.66E-53	aEC	Pdgfb
Tspo	3.15E-57	0.700248628	0.852	0.51	5.80E-53	aEC	Tspo
Sorbs21	3.34E-57	0.347066054	0.881	0.448	6.15E-53	aEC	Sorbs2
Plec	4.94E-57	0.699272092	0.785	0.394	9.10E-53	aEC	Plec
Mcc1	6.27E-57	0.52689053	0.579	0.21	1.16E-52	aEC	Mcc
Gch11	2.54E-56	0.513270453	0.547	0.187	4.69E-52	aEC	Gch1
Lgals91	2.79E-56	0.673355993	0.833	0.437	5.13E-52	aEC	Lgals9
Hhex1	5.55E-56	0.603078482	0.487	0.159	1.02E-51	aEC	Hhex
F11r1	9.39E-56	0.632361298	0.787	0.379	1.73E-51	aEC	F11r
Igtp	1.43E-55	0.68858722	0.586	0.222	2.63E-51	aEC	Igtp
Trim37	1.52E-55	0.282470189	0.632	0.243	2.81E-51	aEC	Trim37
eGFP1	1.82E-55	0.676826157	0.985	0.928	3.35E-51	aEC	eGFP
Cav21	2.33E-55	0.613153629	0.823	0.419	4.29E-51	aEC	Cav2
Prkch1	2.52E-55	0.526786824	0.707	0.301	4.65E-51	aEC	Prkch
Degs21	3.75E-55	0.633825033	0.668	0.282	6.91E-51	aEC	Degs2
Ier2	5.69E-55	0.698459261	0.787	0.428	1.05E-50	aEC	Ier2
Efna11	6.53E-55	0.706206276	0.552	0.207	1.20E-50	aEC	Efna1
Fryl1	1.23E-54	0.615592141	0.864	0.523	2.27E-50	aEC	Fryl
Prdm161	1.48E-54	0.455325822	0.504	0.171	2.72E-50	aEC	Prdm16
Gja11	2.04E-54	0.662824721	0.538	0.193	3.77E-50	aEC	Gja1
Arhgef31	6.97E-54	0.541933295	0.55	0.197	1.28E-49	aEC	Arhgef3
Myl12b1	7.45E-54	0.453155996	0.981	0.828	1.37E-49	aEC	Myl12b
St3gal61	8.25E-54	0.521841429	0.886	0.458	1.52E-49	aEC	St3gal6
Lmo21	1.65E-53	0.453771571	0.833	0.384	3.04E-49	aEC	Lmo2
Maoa1	1.70E-53	0.642363856	0.78	0.382	3.13E-49	aEC	Maoa
Slc39a101	2.13E-53	0.515273067	0.913	0.473	3.92E-49	aEC	Slc39a10
Pltp1	3.13E-53	0.566861204	1	0.824	5.78E-49	aEC	Pltp
Rsad2	5.90E-53	0.784064798	0.337	0.082	1.09E-48	aEC	Rsad2
Lrrc491	6.04E-53	0.511685972	0.642	0.269	1.11E-48	aEC	Lrrc49
Sp1001	6.85E-53	0.467006182	0.765	0.348	1.26E-48	aEC	Sp100
8430408G22Rik1	7.74E-53	1.022142454	0.387	0.109	1.43E-48	aEC	8430408G22Rik
Flnb1	9.67E-53	0.478885061	0.806	0.382	1.78E-48	aEC	Flnb
Btg2	9.89E-53	0.880639832	0.85	0.538	1.82E-48	aEC	Btg2
Zic31	1.49E-52	0.514060024	0.605	0.238	2.75E-48	aEC	Zic3
Adipor21	4.12E-52	0.57975047	0.646	0.28	7.60E-48	aEC	Adipor2
Rgs31	4.19E-52	0.486747131	0.893	0.531	7.72E-48	aEC	Rgs3
Gbp41	5.24E-52	0.632506984	0.588	0.224	9.67E-48	aEC	Gbp4
Elk31	6.44E-52	0.393378089	0.785	0.382	1.19E-47	aEC	Elk3
Frmd4b1	7.85E-52	0.554048239	0.702	0.329	1.45E-47	aEC	Frmd4b
Palmd1	2.22E-51	0.40006218	0.877	0.427	4.10E-47	aEC	Palmd
App1	2.33E-51	0.490046585	0.998	0.928	4.30E-47	aEC	App
Clic51	2.42E-51	0.489817917	0.637	0.264	4.46E-47	aEC	Clic5
Col14a1	3.37E-51	0.59059159	0.257	0.049	6.21E-47	aEC	Col14a1
Ccm2l1	7.13E-51	0.318381098	0.552	0.197	1.31E-46	aEC	Ccm2l
Sh3bp41	7.78E-51	0.497431085	0.6	0.235	1.43E-46	aEC	Sh3bp4
Tanc11	9.99E-51	0.487824794	0.661	0.293	1.84E-46	aEC	Tanc1
Tpd52l1	1.67E-50	0.406405618	0.354	0.092	3.08E-46	aEC	Tpd52l1
Isg15	3.56E-50	0.342644727	0.571	0.227	6.55E-46	aEC	Isg15
Tinagl1	4.05E-50	0.443746333	0.862	0.481	7.47E-46	aEC	Tinagl1
Robo41	4.65E-50	0.34243964	0.847	0.373	8.57E-46	aEC	Robo4
Slc50a11	4.69E-50	0.589906559	0.862	0.522	8.65E-46	aEC	Slc50a1
Plscr41	4.80E-50	0.617751745	0.678	0.314	8.85E-46	aEC	Plscr4
Sh3bgrl31	5.73E-50	0.524306672	0.906	0.576	1.06E-45	aEC	Sh3bgrl3
Atp10a1	7.75E-50	0.4843946	0.671	0.298	1.43E-45	aEC	Atp10a
Plscr1	8.57E-50	0.524327124	0.511	0.197	1.58E-45	aEC	Plscr1
Impdh11	1.30E-49	0.439379153	0.697	0.299	2.39E-45	aEC	Impdh1
Pde2a1	1.51E-49	0.557140609	0.935	0.558	2.79E-45	aEC	Pde2a
Smarca21	1.54E-49	0.61801382	0.835	0.498	2.84E-45	aEC	Smarca2
Arap31	1.86E-49	0.422928427	0.707	0.314	3.43E-45	aEC	Arap3
Eng1	2.09E-49	0.522711697	0.995	0.821	3.85E-45	aEC	Eng
Thsd11	3.48E-49	0.476956166	0.6	0.239	6.42E-45	aEC	Thsd1
S100a131	3.71E-49	0.282598227	0.845	0.456	6.84E-45	aEC	S100a13
Rnf144b1	4.74E-49	0.345321135	0.671	0.287	8.74E-45	aEC	Rnf144b
Hspa12b1	4.82E-49	0.342209514	0.596	0.232	8.89E-45	aEC	Hspa12b
Cd2001	1.07E-48	0.66871699	0.891	0.578	1.97E-44	aEC	Cd200
Pqlc11	1.07E-48	0.557839148	0.615	0.26	1.97E-44	aEC	Pqlc1
Ndrg11	2.38E-48	0.469517684	0.932	0.536	4.38E-44	aEC	Ndrg1
Xaf11	2.81E-48	0.465930597	0.676	0.315	5.19E-44	aEC	Xaf1
Arhgap311	4.92E-48	0.52496449	0.903	0.557	9.06E-44	aEC	Arhgap31
Sema7a1	9.43E-48	0.283163922	0.588	0.233	1.74E-43	aEC	Sema7a
Fat4	1.24E-47	0.349502588	0.373	0.106	2.29E-43	aEC	Fat4
Hmgcs21	2.92E-47	0.684972845	0.707	0.328	5.37E-43	aEC	Hmgcs2
Nfkbia1	3.37E-47	0.511985554	0.942	0.605	6.22E-43	aEC	Nfkbia
Tgfbr21	4.41E-47	0.625488162	0.879	0.54	8.13E-43	aEC	Tgfbr2
Uaca1	4.41E-47	0.580316499	0.823	0.488	8.14E-43	aEC	Uaca
Clec14a1	5.09E-47	0.613173743	0.598	0.246	9.38E-43	aEC	Clec14a
Sox71	5.78E-47	0.576954179	0.441	0.147	1.07E-42	aEC	Sox7
Ptprg1	1.02E-46	0.587624672	0.809	0.497	1.88E-42	aEC	Ptprg
Smpdl3a1	1.38E-46	0.654967432	0.666	0.31	2.54E-42	aEC	Smpdl3a
Psmb9	1.38E-46	0.392209516	0.518	0.196	2.55E-42	aEC	Psmb9
Nr4a2	3.70E-46	0.456945193	0.305	0.078	6.82E-42	aEC	Nr4a2
Tdrp1	7.38E-46	0.37024543	0.811	0.367	1.36E-41	aEC	Tdrp
Far21	7.44E-46	0.497537811	0.586	0.24	1.37E-41	aEC	Far2
Anxa31	1.02E-45	0.518089002	0.84	0.453	1.89E-41	aEC	Anxa3
Swap701	1.06E-45	0.583736885	0.557	0.23	1.95E-41	aEC	Swap70
Cdkn1a1	1.82E-45	0.456011744	0.552	0.22	3.35E-41	aEC	Cdkn1a
Arhgap261	3.11E-45	0.358235111	0.557	0.219	5.74E-41	aEC	Arhgap26
St6galnac21	3.18E-45	0.464887068	0.622	0.268	5.86E-41	aEC	St6galnac2
Abcg21	9.03E-45	0.398088815	0.939	0.517	1.67E-40	aEC	Abcg2
Ifi471	4.67E-44	0.667717917	0.438	0.15	8.60E-40	aEC	Ifi47
Trim30a1	5.46E-44	0.487175131	0.475	0.171	1.01E-39	aEC	Trim30a
Cables2	6.05E-44	0.488963524	0.332	0.094	1.11E-39	aEC	Cables2
Ifnar11	7.85E-44	0.53998101	0.85	0.497	1.45E-39	aEC	Ifnar1
Cav11	8.80E-44	0.740114348	0.676	0.355	1.62E-39	aEC	Cav1
Mfsd2a1	9.72E-44	0.554566387	0.763	0.369	1.79E-39	aEC	Mfsd2a
Heg11	1.08E-43	0.445684867	0.816	0.473	1.98E-39	aEC	Heg1
Tmem441	1.13E-43	0.549312289	0.397	0.131	2.09E-39	aEC	Tmem44
Paqr51	1.46E-43	0.411208833	0.68	0.301	2.69E-39	aEC	Paqr5
Cd59a1	2.30E-43	0.506729646	0.678	0.353	4.24E-39	aEC	Cd59a
Gpr561	2.47E-43	0.495240555	0.625	0.278	4.56E-39	aEC	Gpr56
Ifit31	5.20E-43	0.611696783	0.564	0.241	9.58E-39	aEC	Ifit3
Sema3c1	6.49E-43	0.481274765	0.685	0.32	1.20E-38	aEC	Sema3c
Adcy41	1.44E-42	0.474758129	0.552	0.227	2.65E-38	aEC	Adcy4
Rtp41	1.65E-42	0.527185929	0.554	0.232	3.04E-38	aEC	Rtp4
Tnfsf101	2.73E-42	0.501240855	0.496	0.194	5.03E-38	aEC	Tnfsf10
Atox11	4.19E-42	0.319178589	0.973	0.661	7.72E-38	aEC	Atox1
Ifi441	4.32E-42	0.596935642	0.395	0.127	7.97E-38	aEC	Ifi44
Exoc61	4.70E-42	0.558391906	0.484	0.191	8.66E-38	aEC	Exoc6
Gbp21	5.52E-42	0.554608793	0.596	0.263	1.02E-37	aEC	Gbp2
Hdac71	1.38E-41	0.352963095	0.86	0.487	2.54E-37	aEC	Hdac7
Nhsl11	1.76E-41	0.35115935	0.552	0.23	3.25E-37	aEC	Nhsl1
Pfkfb3	2.25E-41	0.445815294	0.501	0.206	4.15E-37	aEC	Pfkfb3
4632428N05Rik1	2.25E-41	0.427788022	0.431	0.152	4.15E-37	aEC	4632428N05Rik
Fli11	2.98E-41	0.34429954	0.76	0.375	5.49E-37	aEC	Fli1
Mcf2l1	3.09E-41	0.315770624	0.702	0.326	5.70E-37	aEC	Mcf2l
Itga61	1.50E-40	0.285147111	0.748	0.358	2.76E-36	aEC	Itga6
Unc5b	2.04E-40	0.42743609	0.528	0.226	3.77E-36	aEC	Unc5b
B4galt41	2.90E-40	0.572456143	0.627	0.289	5.35E-36	aEC	B4galt4
Kdr1	3.05E-40	0.290908745	0.78	0.367	5.62E-36	aEC	Kdr
Fam13c1	3.98E-40	0.439162425	0.751	0.412	7.33E-36	aEC	Fam13c
Msrb21	5.50E-40	0.468674335	0.465	0.178	1.01E-35	aEC	Msrb2
Sfxn3	6.98E-40	0.534642314	0.753	0.427	1.29E-35	aEC	Sfxn3
Psmb101	1.15E-39	0.460341507	0.678	0.357	2.13E-35	aEC	Psmb10
Rab11fip5	3.07E-39	0.41863459	0.467	0.188	5.66E-35	aEC	Rab11fip5
Adam151	3.41E-39	0.48849851	0.821	0.486	6.29E-35	aEC	Adam15
Txnip1	4.25E-39	0.519124337	0.891	0.616	7.83E-35	aEC	Txnip
Syne1.1	5.26E-39	0.59036347	0.617	0.314	9.70E-35	aEC	Syne1.1
Fam63a1	6.29E-39	0.579773772	0.724	0.392	1.16E-34	aEC	Fam63a
Npr1	9.02E-39	0.327423851	0.37	0.121	1.66E-34	aEC	Npr1
Rapgef1	9.06E-39	0.420357761	0.625	0.299	1.67E-34	aEC	Rapgef1
Ankrd13a1	1.01E-38	0.496699962	0.588	0.276	1.86E-34	aEC	Ankrd13a
Rgs121	1.81E-38	0.392776707	0.712	0.352	3.34E-34	aEC	Rgs12
Hspa1a	2.19E-38	0.659028581	0.763	0.473	4.04E-34	aEC	Hspa1a
Cmtm81	2.67E-38	0.397684602	0.559	0.244	4.93E-34	aEC	Cmtm8
Ndufa41	3.98E-38	0.301454326	0.896	0.519	7.34E-34	aEC	Ndufa4
Col4a3bp1	4.20E-38	0.399777833	0.717	0.387	7.74E-34	aEC	Col4a3bp
Ppm1f1	4.52E-38	0.381676562	0.596	0.275	8.33E-34	aEC	Ppm1f
Kank31	4.73E-38	0.253994793	0.877	0.417	8.73E-34	aEC	Kank3
Gadd45g	4.77E-38	0.639814166	0.387	0.143	8.79E-34	aEC	Gadd45g
Bst2	6.68E-38	0.502206154	0.651	0.342	1.23E-33	aEC	Bst2
Antxr1	1.16E-37	0.358128092	0.276	0.074	2.15E-33	aEC	Antxr1
Dennd31	2.34E-37	0.41351925	0.564	0.251	4.31E-33	aEC	Dennd3
Ptprr	2.98E-37	0.444869368	0.363	0.12	5.50E-33	aEC	Ptprr
Mapk3	3.18E-37	0.496012877	0.729	0.435	5.86E-33	aEC	Mapk3
Gbp91	3.22E-37	0.382283927	0.467	0.184	5.93E-33	aEC	Gbp9
Fas1	5.48E-37	0.415113144	0.441	0.167	1.01E-32	aEC	Fas
Rhobtb11	7.10E-37	0.272170139	0.625	0.296	1.31E-32	aEC	Rhobtb1
Arl4a1	7.42E-37	0.389540267	0.864	0.467	1.37E-32	aEC	Arl4a
Phactr11	1.06E-36	0.457653869	0.542	0.242	1.96E-32	aEC	Phactr1
Gclm1	1.07E-36	0.422147503	0.54	0.243	1.96E-32	aEC	Gclm
Slc52a31	2.35E-36	0.415883417	0.494	0.197	4.33E-32	aEC	Slc52a3
Map3k111	2.58E-36	0.390340051	0.603	0.296	4.76E-32	aEC	Map3k11
Vamp51	2.69E-36	0.282146956	0.528	0.228	4.97E-32	aEC	Vamp5
Ifit11	2.70E-36	0.762602199	0.467	0.191	4.99E-32	aEC	Ifit1
Tpd521	2.85E-36	0.297861643	0.714	0.372	5.25E-32	aEC	Tpd52
Jun	3.19E-36	0.457063158	0.797	0.507	5.88E-32	aEC	Jun
Hyal2	3.63E-36	0.464540475	0.458	0.184	6.69E-32	aEC	Hyal2
Clic41	3.66E-36	0.466728755	0.952	0.727	6.76E-32	aEC	Clic4
Pik3r3	6.29E-36	0.490698636	0.47	0.198	1.16E-31	aEC	Pik3r3
Erg1	9.42E-36	0.310452777	0.448	0.173	1.74E-31	aEC	Erg
Apold11	1.26E-35	0.726773429	0.872	0.639	2.33E-31	aEC	Apold1
Sh3glb11	1.28E-35	0.455903113	0.891	0.577	2.36E-31	aEC	Sh3glb1
Cx3cl1	1.48E-35	0.457230987	0.46	0.184	2.74E-31	aEC	Cx3cl1
Gulp1	1.55E-35	0.269970456	0.344	0.112	2.86E-31	aEC	Gulp1
Tcf31	1.91E-35	0.310259203	0.61	0.303	3.52E-31	aEC	Tcf3
Kctd101	2.30E-35	0.444517984	0.642	0.323	4.24E-31	aEC	Kctd10
Tpgs2	2.39E-35	0.587668522	0.431	0.179	4.40E-31	aEC	Tpgs2
Ankrd33b	3.16E-35	0.289600134	0.276	0.077	5.82E-31	aEC	Ankrd33b
Tmem2521	3.40E-35	0.509654112	0.47	0.188	6.27E-31	aEC	Tmem252
Gbp71	4.08E-35	0.450251747	0.676	0.36	7.51E-31	aEC	Gbp7
Iqgap11	5.36E-35	0.389455095	0.944	0.637	9.88E-31	aEC	Iqgap1
Mesdc1	6.02E-35	0.250314662	0.438	0.172	1.11E-30	aEC	Mesdc1
Rasgrp31	4.05E-34	0.460027869	0.889	0.616	7.47E-30	aEC	Rasgrp3
Slfn51	5.01E-34	0.356875894	0.751	0.409	9.24E-30	aEC	Slfn5
Nod11	5.10E-34	0.359461656	0.511	0.223	9.41E-30	aEC	Nod1
Mfng1	5.71E-34	0.348426984	0.504	0.214	1.05E-29	aEC	Mfng
Kctd121	6.04E-34	0.351276554	0.458	0.188	1.11E-29	aEC	Kctd12
Sgk11	9.55E-34	0.620978656	0.574	0.285	1.76E-29	aEC	Sgk1
Mllt41	1.65E-33	0.362740538	0.663	0.354	3.04E-29	aEC	Mllt4
Ets21	1.77E-33	0.494605397	0.656	0.348	3.27E-29	aEC	Ets2
Lama5	2.61E-33	0.315208311	0.627	0.311	4.81E-29	aEC	Lama5
Nmi	3.58E-33	0.360105342	0.538	0.253	6.61E-29	aEC	Nmi
Fam129b1	3.81E-33	0.481117977	0.666	0.371	7.03E-29	aEC	Fam129b
Lgals3bp	4.31E-33	0.46659728	0.661	0.348	7.95E-29	aEC	Lgals3bp
Pla2g16	4.39E-33	0.290927371	0.646	0.314	8.09E-29	aEC	Pla2g16
Bcl6b1	5.76E-33	0.337279526	0.38	0.14	1.06E-28	aEC	Bcl6b
Cmpk2	9.63E-33	0.571352996	0.283	0.088	1.78E-28	aEC	Cmpk2
Socs21	1.06E-32	0.30701088	0.472	0.199	1.96E-28	aEC	Socs2
Myo101	1.08E-32	0.353585947	0.85	0.537	1.99E-28	aEC	Myo10
Rin21	1.09E-32	0.411569487	0.528	0.243	2.01E-28	aEC	Rin2
Ctsh1	1.29E-32	0.399219012	0.738	0.395	2.37E-28	aEC	Ctsh
Cyb561	1.45E-32	0.449754512	0.308	0.099	2.67E-28	aEC	Cyb561
Procr	1.72E-32	0.335031859	0.264	0.076	3.17E-28	aEC	Procr
Lifr	2.28E-32	0.560493935	0.702	0.428	4.20E-28	aEC	Lifr
Irf91	2.43E-32	0.342172601	0.538	0.245	4.49E-28	aEC	Irf9
Stat2	2.96E-32	0.429901749	0.494	0.231	5.45E-28	aEC	Stat2
Rassf91	3.67E-32	0.388776307	0.344	0.123	6.77E-28	aEC	Rassf9
Polk1	4.02E-32	0.318649324	0.644	0.328	7.40E-28	aEC	Polk
Macf11	4.57E-32	0.493758378	0.944	0.807	8.43E-28	aEC	Macf1
Cxcl121	7.05E-32	0.553255582	0.966	0.762	1.30E-27	aEC	Cxcl12
Psme11	7.53E-32	0.380206501	0.831	0.539	1.39E-27	aEC	Psme1
Gimap61	1.02E-31	0.393792728	0.792	0.446	1.87E-27	aEC	Gimap6
Ppfibp11	1.07E-31	0.367959956	0.748	0.449	1.98E-27	aEC	Ppfibp1
1810011O10Rik	1.14E-31	0.660873917	0.351	0.133	2.10E-27	aEC	1810011O10Rik
Ppap2a	1.16E-31	0.54351497	0.533	0.265	2.15E-27	aEC	Ppap2a
Gnas	1.25E-31	0.312538687	1	0.988	2.31E-27	aEC	Gnas
Tap1	1.26E-31	0.429439155	0.419	0.173	2.32E-27	aEC	Tap1
Rdx	1.31E-31	0.526809499	0.797	0.558	2.41E-27	aEC	Rdx
Znrf11	1.33E-31	0.313418345	0.562	0.272	2.45E-27	aEC	Znrf1
Git21	1.53E-31	0.446499989	0.692	0.41	2.82E-27	aEC	Git2
Uba7	1.56E-31	0.499046198	0.499	0.243	2.88E-27	aEC	Uba7
Efcab4a1	2.16E-31	0.275943003	0.542	0.254	3.98E-27	aEC	Efcab4a
Crip21	3.06E-31	0.379759632	0.99	0.867	5.65E-27	aEC	Crip2
Alas11	4.46E-31	0.290214411	0.77	0.422	8.22E-27	aEC	Alas1
Tapbp1	4.90E-31	0.41577007	0.893	0.65	9.04E-27	aEC	Tapbp
Irf1	5.88E-31	0.424069487	0.545	0.268	1.08E-26	aEC	Irf1
Bmpr21	6.22E-31	0.346023683	0.847	0.565	1.15E-26	aEC	Bmpr2
Fzd6	4.74E-30	0.429337333	0.799	0.527	8.73E-26	aEC	Fzd6
Sptbn11	4.81E-30	0.328043557	0.995	0.944	8.87E-26	aEC	Sptbn1
Samd9l1	1.06E-29	0.465650484	0.489	0.234	1.95E-25	aEC	Samd9l
Akr1a11	1.35E-29	0.378940305	0.976	0.855	2.50E-25	aEC	Akr1a1
Capg	3.92E-29	0.394814664	0.508	0.239	7.22E-25	aEC	Capg
Hbegf1	4.27E-29	0.523596672	0.521	0.263	7.87E-25	aEC	Hbegf
Slc46a31	6.48E-29	0.377453109	0.385	0.152	1.19E-24	aEC	Slc46a3
Foxp11	8.18E-29	0.358054628	0.872	0.605	1.51E-24	aEC	Foxp1
Scamp1	8.58E-29	0.471999118	0.591	0.32	1.58E-24	aEC	Scamp1
Abhd21	9.46E-29	0.276220357	0.903	0.569	1.74E-24	aEC	Abhd2
Tubb51	9.97E-29	0.431404148	0.92	0.699	1.84E-24	aEC	Tubb5
Rps6ka3	1.07E-28	0.390497922	0.341	0.131	1.98E-24	aEC	Rps6ka3
AI4676061	1.18E-28	0.331546124	0.385	0.157	2.17E-24	aEC	AI467606
Tspan121	1.39E-28	0.4032351	0.634	0.354	2.57E-24	aEC	Tspan12
Tubb2a	2.45E-28	0.349559085	0.436	0.196	4.52E-24	aEC	Tubb2a
Tpm41	4.04E-28	0.39701387	0.939	0.739	7.45E-24	aEC	Tpm4
Slco2b11	6.24E-28	0.260734734	0.712	0.367	1.15E-23	aEC	Slco2b1
Lims21	7.83E-28	0.398357531	0.663	0.361	1.44E-23	aEC	Lims2
Lima1	1.18E-27	0.390072354	0.584	0.317	2.17E-23	aEC	Lima1
Sptan11	1.34E-27	0.309786797	0.923	0.672	2.47E-23	aEC	Sptan1
Klf121	1.57E-27	0.460340823	0.615	0.357	2.90E-23	aEC	Klf12
Il2rg	1.64E-27	0.470050441	0.31	0.112	3.02E-23	aEC	Il2rg
Stat11	1.86E-27	0.503643959	0.821	0.599	3.42E-23	aEC	Stat1
Timeless	2.06E-27	0.310663771	0.32	0.119	3.80E-23	aEC	Timeless
Bsg1	2.34E-27	0.295993058	1	0.923	4.31E-23	aEC	Bsg
Cgnl11	2.60E-27	0.282749373	0.976	0.759	4.79E-23	aEC	Cgnl1
Pcmtd11	2.69E-27	0.451760661	0.642	0.383	4.97E-23	aEC	Pcmtd1
Ifih1	2.99E-27	0.495491678	0.53	0.277	5.51E-23	aEC	Ifih1
Lhfpl21	3.15E-27	0.450580724	0.424	0.19	5.81E-23	aEC	Lhfpl2
Arhgef28	4.31E-27	0.349160409	0.332	0.128	7.95E-23	aEC	Arhgef28
Irgm21	4.80E-27	0.378074938	0.414	0.182	8.86E-23	aEC	Irgm2
Dram21	6.43E-27	0.346998483	0.722	0.429	1.19E-22	aEC	Dram2
Ppp3cc	1.00E-26	0.366835593	0.361	0.152	1.85E-22	aEC	Ppp3cc
Sipa1l21	1.81E-26	0.251362298	0.385	0.16	3.35E-22	aEC	Sipa1l2
Crybg3	2.17E-26	0.27358825	0.358	0.144	3.99E-22	aEC	Crybg3
Slc16a41	2.57E-26	0.320012615	0.559	0.272	4.74E-22	aEC	Slc16a4
2900026A02Rik1	2.76E-26	0.291370344	0.53	0.265	5.10E-22	aEC	2900026A02Rik
Rapgef2	2.91E-26	0.318755696	0.518	0.269	5.37E-22	aEC	Rapgef2
Fam171a1	4.40E-26	0.45454099	0.368	0.155	8.12E-22	aEC	Fam171a1
Pnpla61	5.70E-26	0.308081136	0.613	0.341	1.05E-21	aEC	Pnpla6
Filip11	6.03E-26	0.342428544	0.448	0.214	1.11E-21	aEC	Filip1
Pcp4l11	7.50E-26	0.302906014	0.973	0.774	1.38E-21	aEC	Pcp4l1
Sod1	1.05E-25	0.28940201	0.985	0.902	1.94E-21	aEC	Sod1
Irgm11	1.22E-25	0.501784127	0.501	0.254	2.25E-21	aEC	Irgm1
Nras1	1.39E-25	0.26007937	0.828	0.534	2.55E-21	aEC	Nras
Nr4a1	1.45E-25	0.565755105	0.61	0.357	2.67E-21	aEC	Nr4a1
Trim34a	1.45E-25	0.281117892	0.395	0.17	2.68E-21	aEC	Trim34a
Klf6	1.77E-25	0.376287655	0.828	0.587	3.26E-21	aEC	Klf6
Arid5b	1.88E-25	0.256137764	0.668	0.392	3.47E-21	aEC	Arid5b
Elovl71	2.14E-25	0.255585763	0.622	0.328	3.94E-21	aEC	Elovl7
Fut81	2.25E-25	0.4190762	0.523	0.274	4.15E-21	aEC	Fut8
Bcl2l11	2.51E-25	0.378360124	0.726	0.463	4.63E-21	aEC	Bcl2l1
Lpar61	2.67E-25	0.428624337	0.453	0.216	4.92E-21	aEC	Lpar6
Gsta41	3.28E-25	0.266155545	0.678	0.369	6.04E-21	aEC	Gsta4
Prickle11	3.68E-25	0.404176831	0.569	0.309	6.78E-21	aEC	Prickle1
4931406P16Rik1	3.96E-25	0.366122197	0.804	0.567	7.29E-21	aEC	4931406P16Rik
Arhgef21	3.96E-25	0.317193068	0.918	0.644	7.31E-21	aEC	Arhgef2
Lrrn31	6.12E-25	0.496052332	0.407	0.184	1.13E-20	aEC	Lrrn3
Casp81	6.54E-25	0.321997274	0.395	0.171	1.21E-20	aEC	Casp8
Tnfrsf191	6.99E-25	0.282684264	0.826	0.527	1.29E-20	aEC	Tnfrsf19
Fam65a1	7.13E-25	0.288670405	0.903	0.6	1.31E-20	aEC	Fam65a
I830012O16Rik	8.21E-25	0.262476878	0.3	0.111	1.51E-20	aEC	I830012O16Rik
Fbxo7	1.15E-24	0.350774737	0.39	0.17	2.13E-20	aEC	Fbxo7
Pik3ip11	1.31E-24	0.329652254	0.642	0.382	2.42E-20	aEC	Pik3ip1
Shisa51	1.37E-24	0.361096304	0.753	0.493	2.53E-20	aEC	Shisa5
Arpc1b1	2.40E-24	0.274773861	0.818	0.557	4.43E-20	aEC	Arpc1b
Stxbp6	2.99E-24	0.337979767	0.278	0.102	5.51E-20	aEC	Stxbp6
Iigp11	3.55E-24	0.39809359	0.407	0.182	6.55E-20	aEC	Iigp1
Plcg11	3.60E-24	0.281198876	0.557	0.3	6.63E-20	aEC	Plcg1
Lrch11	4.09E-24	0.331971062	0.465	0.228	7.54E-20	aEC	Lrch1
Usp53	4.14E-24	0.271148348	0.361	0.154	7.63E-20	aEC	Usp53
Dpp41	4.84E-24	0.401709438	0.315	0.126	8.92E-20	aEC	Dpp4
Hprt1	5.19E-24	0.34779426	0.777	0.501	9.57E-20	aEC	Hprt
Inpp1	6.26E-24	0.356899313	0.349	0.149	1.15E-19	aEC	Inpp1
Lrrc8c1	6.32E-24	0.380665139	0.533	0.292	1.17E-19	aEC	Lrrc8c
Galnt18	7.13E-24	0.298102129	0.259	0.091	1.32E-19	aEC	Galnt18
Gpr1461	1.17E-23	0.309205588	0.644	0.36	2.16E-19	aEC	Gpr146
Ece1	1.21E-23	0.325767674	0.973	0.803	2.23E-19	aEC	Ece1
Cd3201	1.27E-23	0.358365871	0.467	0.228	2.35E-19	aEC	Cd320
Atp1a11	1.83E-23	0.31523647	0.811	0.539	3.37E-19	aEC	Atp1a1
Utrn1	2.64E-23	0.304970116	0.993	0.882	4.87E-19	aEC	Utrn
Hip1r	4.68E-23	0.270638436	0.392	0.177	8.62E-19	aEC	Hip1r
Gatsl31	5.64E-23	0.419718726	0.412	0.195	1.04E-18	aEC	Gatsl3
Pomp1	6.04E-23	0.319335666	0.862	0.643	1.11E-18	aEC	Pomp
Pls31	7.48E-23	0.349789365	0.877	0.64	1.38E-18	aEC	Pls3
Col18a1	8.12E-23	0.494305814	0.305	0.13	1.50E-18	aEC	Col18a1
Capn21	8.12E-23	0.391811622	0.738	0.491	1.50E-18	aEC	Capn2
A4galt	9.27E-23	0.30887122	0.62	0.37	1.71E-18	aEC	A4galt
Pik3r61	1.09E-22	0.270883096	0.286	0.109	2.01E-18	aEC	Pik3r6
Ankrd12	1.10E-22	0.379039046	0.758	0.546	2.03E-18	aEC	Ankrd12
Ddx58	1.35E-22	0.278586815	0.441	0.215	2.49E-18	aEC	Ddx58
Adam101	1.55E-22	0.34416763	0.792	0.549	2.85E-18	aEC	Adam10
Mast4	1.67E-22	0.347890414	0.78	0.543	3.08E-18	aEC	Mast4
Usp181	1.79E-22	0.356136803	0.441	0.217	3.29E-18	aEC	Usp18
Usp46	2.22E-22	0.316570393	0.312	0.129	4.09E-18	aEC	Usp46
Sorbs31	2.59E-22	0.312476735	0.925	0.71	4.78E-18	aEC	Sorbs3
Dusp31	3.14E-22	0.315352811	0.92	0.756	5.78E-18	aEC	Dusp3
Tm6sf1	3.80E-22	0.276606652	0.281	0.109	7.00E-18	aEC	Tm6sf1
Bnip21	4.40E-22	0.332817904	0.714	0.455	8.10E-18	aEC	Bnip2
Stap21	7.89E-22	0.283848599	0.465	0.228	1.45E-17	aEC	Stap2
1110034G24Rik1	1.04E-21	0.277056029	0.385	0.173	1.92E-17	aEC	1110034G24Rik
Atp11a	1.35E-21	0.302717542	0.506	0.276	2.49E-17	aEC	Atp11a
Myo1e1	1.50E-21	0.29439556	0.542	0.306	2.76E-17	aEC	Myo1e
Adar	1.51E-21	0.304264178	0.477	0.256	2.78E-17	aEC	Adar
Tril1	1.95E-21	0.2919416	0.467	0.236	3.59E-17	aEC	Tril
Prss23	3.26E-21	0.436185005	0.634	0.398	6.00E-17	aEC	Prss23
Csgalnact1	3.97E-21	0.319500476	0.266	0.102	7.31E-17	aEC	Csgalnact1
Srp14	7.69E-21	0.339107231	0.835	0.617	1.42E-16	aEC	Srp14
Gcnt21	9.11E-21	0.329420518	0.678	0.431	1.68E-16	aEC	Gcnt2
Nxn1	9.21E-21	0.32595787	0.346	0.157	1.70E-16	aEC	Nxn
Fmnl31	1.17E-20	0.341980788	0.671	0.424	2.15E-16	aEC	Fmnl3
Atl2	1.29E-20	0.391369317	0.332	0.153	2.38E-16	aEC	Atl2
Kctd12b	2.55E-20	0.33269906	0.32	0.139	4.70E-16	aEC	Kctd12b
Hist1h2bc	3.07E-20	0.279916487	0.547	0.323	5.65E-16	aEC	Hist1h2bc
Gsdmd	3.13E-20	0.426766953	0.31	0.136	5.77E-16	aEC	Gsdmd
Golim4	3.20E-20	0.325364477	0.758	0.522	5.90E-16	aEC	Golim4
Map41	3.97E-20	0.42129909	0.806	0.619	7.32E-16	aEC	Map4
Mtmr2	3.99E-20	0.269931883	0.695	0.444	7.36E-16	aEC	Mtmr2
Ick	4.23E-20	0.255809831	0.545	0.319	7.80E-16	aEC	Ick
Dync1li21	4.76E-20	0.315500921	0.62	0.38	8.77E-16	aEC	Dync1li2
Prkcd	5.33E-20	0.324785306	0.274	0.113	9.82E-16	aEC	Prkcd
Trim251	5.80E-20	0.275166517	0.719	0.451	1.07E-15	aEC	Trim25
Prex2	6.80E-20	0.303514208	0.741	0.509	1.25E-15	aEC	Prex2
Hspb1	7.59E-20	0.286337286	0.976	0.829	1.40E-15	aEC	Hspb1
Dgka	8.50E-20	0.360122311	0.383	0.188	1.57E-15	aEC	Dgka
Trim161	8.61E-20	0.260985317	0.361	0.166	1.59E-15	aEC	Trim16
Ap1s21	9.05E-20	0.306766951	0.484	0.26	1.67E-15	aEC	Ap1s2
Ifi351	1.22E-19	0.277015342	0.596	0.352	2.26E-15	aEC	Ifi35
Fes	1.26E-19	0.298890999	0.271	0.111	2.32E-15	aEC	Fes
Zfp36	1.30E-19	0.361792464	0.692	0.489	2.40E-15	aEC	Zfp36
Ddc1	1.64E-19	0.346812242	0.487	0.262	3.03E-15	aEC	Ddc
[truncated: 4,597 more rows]
